# Supplementary material for: N-tert-Butyl-2-methyl­propanamide
Source: Acta Crystallogr Sect E Struct Rep Online. 2011 Jul 30;67(Pt 8):o2143. doi: 10.1107/S1600536811028947 (PMC3213582; doi:10.1107/S1600536811028947)
Supplement: Supplementary file 1 [file e-67-o2143-sup1.cif]

##############################################################################
#                                                                            #
# This CIF contains the data in a paper accepted for publication in          #
# Acta Crystallographica Section E. It conforms to the requirements of       #
# Notes for Authors for Acta Crystallographica Section E, and has been       #
# peer reviewed under the auspices of the IUCr Commission on Journals.       #
#                                                                            #
# Full details of the Crystallographic Information File format               #
# are given in the paper "The Crystallographic Information File (CIF):       #
# a New Standard Archive File for Crystallography" by S. R. Hall, F. H.      #
# Allen and I. D. Brown [Acta Cryst. (1991), A47, 655-685].                  #
#                                                                            #
# The current version of the core CIF dictionary is obtainable from          #
# ftp://ftp.iucr.org/pub/cif_core.dic.                                       #
#                                                                            #
# Software is freely available for graphical display of the structure(s)     #
# in this CIF. For information consult the CIF software page                 #
# http://www.iucr.org/resources/cif/software.                                #
#                                                                            #
# This file may be used for bona fide research purposes within the           #
# scientific community so long as proper attribution is given to the journal # 
# article from which it was obtained.                                        #
#                                                                            #
##############################################################################
data_global
_audit_creation_method     'form.cif (version 2.0)'
_journal_data_validation_number     ?
_journal_date_recd_electronic     2011-06-21
_journal_date_accepted     2011-07-18
_journal_name_full     'Acta Crystallographica, Section E'
_journal_year     2011
_journal_volume     67
_journal_issue      8
_journal_page_first     o2143
_journal_page_last     o2143
_journal_paper_category     QO
_journal_coeditor_code     FJ2438
_publ_contact_author_name     'Cora E. MacBeth'
_publ_contact_author_address
;
Department of Chemistry
Emory University
1515 Dickey Drive
Atlanta, GA 30322
;
_publ_contact_author_email     cora.macbeth@emory.edu
_publ_contact_author_fax     404-727-6586
_publ_contact_author_phone     404-727-7033
_publ_section_title
;
<i>N</i>-<i>tert</i>-Butyl-2-methylpropanamide
;
_publ_section_title_footnote     .
loop_
    _publ_author_name
    _publ_author_address
    'Kluge, Kelly A.'
;Department of Chemistry
Emory University
1515 Dickey Drive
Atlanta, GA 30322, USA
;
    'Fridyland, Diana'
;Department of Chemistry
Emory University
1515 Dickey Drive
Atlanta, GA 30322, USA
;
    'MacBeth, Cora E.'
;Department of Chemistry
Emory University
1515 Dickey Drive
Atlanta, GA 30322, USA
;
    'Hardcastle, Kenneth I.'
;Department of Chemistry
Emory University
1515 Dickey Drive
Atlanta, GA 30322, USA
;
data_I
_chemical_name_systematic
;
<i>N</i>-<i>tert</i>-butyl-2-methylpropanamide
;
_chemical_name_common     ?
_chemical_formula_moiety     'C8 H17 N O'
_chemical_formula_sum     'C8 H17 N O'
_chemical_formula_structural     ?
_chemical_formula_analytical     ?
_chemical_formula_iupac     'C8 H17 N O'
_chemical_formula_weight     143.23
_chemical_melting_point     393
_symmetry_cell_setting     monoclinic
_symmetry_space_group_name_H-M     'P 21'
_symmetry_space_group_name_Hall     'P 2yb'
loop_
    _symmetry_equiv_pos_as_xyz
    'x, y, z'
    '-x, y+1/2, -z'
_cell_length_a     9.0378(6)
_cell_length_b     11.3939(8)
_cell_length_c     9.5390(6)
_cell_angle_alpha     90.00
_cell_angle_beta     106.133(3)
_cell_angle_gamma     90.00
_cell_volume     943.60(11)
_cell_formula_units_Z     4
_cell_measurement_reflns_used     4549
_cell_measurement_theta_min     4.83
_cell_measurement_theta_max     69.09
_cell_measurement_temperature     173(2)
_exptl_crystal_description     block
_exptl_crystal_colour     colourless
_exptl_crystal_size_max     0.31
_exptl_crystal_size_mid     0.20
_exptl_crystal_size_min     0.12
_exptl_crystal_density_diffrn     1.008
_exptl_crystal_density_meas     ?
_exptl_crystal_density_method     'not measured'
_exptl_crystal_F_000     320
_exptl_absorpt_coefficient_mu     0.512
_exptl_absorpt_correction_type     multi-scan
_exptl_absorpt_process_details     '(SADABS; Bruker, 2008)'
_exptl_absorpt_correction_T_min     0.8575
_exptl_absorpt_correction_T_max     0.9411
_exptl_special_details     ?
_diffrn_ambient_temperature     173(2)
_diffrn_radiation_type     CuK\a
_diffrn_radiation_wavelength     1.54178
_diffrn_radiation_source     'fine-focus sealed tube'
_diffrn_radiation_monochromator     graphite
_diffrn_measurement_device_type     'Bruker APEXII CCD'
_diffrn_measurement_method     '\f and \w scans'
_diffrn_detector_area_resol_mean     ?
_diffrn_reflns_number     6358
_diffrn_reflns_av_R_equivalents     0.0143
_diffrn_reflns_av_sigmaI/netI     0.0152
_diffrn_reflns_theta_min     4.83
_diffrn_reflns_theta_max     69.08
_diffrn_reflns_theta_full     69.08
_diffrn_measured_fraction_theta_max     0.958
_diffrn_measured_fraction_theta_full     0.958
_diffrn_reflns_limit_h_min     -10
_diffrn_reflns_limit_h_max     10
_diffrn_reflns_limit_k_min     -13
_diffrn_reflns_limit_k_max     12
_diffrn_reflns_limit_l_min     -11
_diffrn_reflns_limit_l_max     11
_refine_special_details     ?
_reflns_number_total     2662
_reflns_number_gt     2624
_reflns_threshold_expression     >2sigma(I)
_refine_ls_structure_factor_coef     Fsqd
_refine_ls_matrix_type     full
_refine_ls_R_factor_all     0.0356
_refine_ls_R_factor_gt     0.0352
_refine_ls_wR_factor_gt     0.1051
_refine_ls_wR_factor_ref     0.1056
_refine_ls_goodness_of_fit_ref     1.001
_refine_ls_restrained_S_all     1.001
_refine_ls_number_reflns     2662
_refine_ls_number_parameters     181
_refine_ls_number_restraints     1
_refine_ls_hydrogen_treatment     constr
_refine_ls_weighting_scheme     calc
_refine_ls_weighting_details
         'calc w=1/[\s^2^(Fo^2^)+(0.0880P)^2^+0.0504P] where P=(Fo^2^+2Fc^2^)/3'
_atom_sites_solution_hydrogens     geom
_atom_sites_solution_primary     direct
_atom_sites_solution_secondary     difmap
_refine_ls_shift/su_max     0.000
_refine_ls_shift/su_mean     0.000
_refine_diff_density_max     0.191
_refine_diff_density_min     -0.155
_refine_ls_extinction_method     none
_refine_ls_extinction_coef     ?
_refine_ls_abs_structure_details     'Flack (1983), 812 Friedel pairs'
_refine_ls_abs_structure_Flack     0.3(2)
loop_
    _atom_type_symbol
    _atom_type_description
    _atom_type_scat_dispersion_real
    _atom_type_scat_dispersion_imag
    _atom_type_scat_source
    C C 0.0181 0.0091 'International Tables Vol C Tables 4.2.6.8 and 6.1.1.4'
    H H 0.0000 0.0000 'International Tables Vol C Tables 4.2.6.8 and 6.1.1.4'
    N N 0.0311 0.0180 'International Tables Vol C Tables 4.2.6.8 and 6.1.1.4'
    O O 0.0492 0.0322 'International Tables Vol C Tables 4.2.6.8 and 6.1.1.4'
_computing_data_collection     'APEX2 (Bruker, 2008)'
_computing_cell_refinement     'SAINT (Bruker, 2008)'
_computing_data_reduction     'SAINT (Bruker, 2008)'
_computing_structure_solution     'SHELXS97 (Sheldrick, 2008)'
_computing_structure_refinement     'SHELXL97 (Sheldrick, 2008)'
_computing_molecular_graphics     'SHELXTL (Sheldrick, 2008)'
_computing_publication_material     'SHELXTL (Sheldrick, 2008)'
loop_
    _atom_site_type_symbol
    _atom_site_label
    _atom_site_fract_x
    _atom_site_fract_y
    _atom_site_fract_z
    _atom_site_U_iso_or_equiv
    _atom_site_adp_type
    _atom_site_calc_flag
    _atom_site_refinement_flags
    _atom_site_occupancy
    _atom_site_symmetry_multiplicity
    _atom_site_disorder_assembly
    _atom_site_disorder_group
    N N1 0.30615(14) 0.07943(12) 0.55844(13) 0.0364(3) Uani d . 1 1 . .
    H H1A 0.2841 0.0677 0.6416 0.044 Uiso calc R 1 1 . .
    N N2 0.17705(14) 0.08317(12) 1.04274(12) 0.0355(3) Uani d . 1 1 . .
    H H2A 0.1857 0.1191 1.1263 0.043 Uiso calc R 1 1 . .
    O O1 0.23057(13) 0.17773(11) 0.34325(11) 0.0394(3) Uani d . 1 1 . .
    O O2 0.27727(15) 0.06614(13) 0.85203(12) 0.0498(3) Uani d . 1 1 . .
    C C1 0.1354(2) 0.35161(16) 0.5354(2) 0.0541(5) Uani d . 1 1 . .
    H H1B 0.0593 0.3932 0.5728 0.081 Uiso calc R 1 1 . .
    H H1C 0.1322 0.3819 0.4385 0.081 Uiso calc R 1 1 . .
    H H1D 0.2385 0.3638 0.6018 0.081 Uiso calc R 1 1 . .
    C C2 0.09866(19) 0.22154(14) 0.52483(17) 0.0383(4) Uani d . 1 1 . .
    H H2B 0.1043 0.1912 0.6246 0.046 Uiso calc R 1 1 . .
    C C3 -0.0618(2) 0.19845(19) 0.4252(3) 0.0582(5) Uani d . 1 1 . .
    H H3A -0.1379 0.2398 0.4627 0.087 Uiso calc R 1 1 . .
    H H3B -0.0829 0.1140 0.4220 0.087 Uiso calc R 1 1 . .
    H H3C -0.0680 0.2266 0.3267 0.087 Uiso calc R 1 1 . .
    C C4 0.21920(17) 0.15640(14) 0.46654(15) 0.0342(3) Uani d . 1 1 . .
    C C5 0.43590(17) 0.01194(14) 0.53402(15) 0.0350(3) Uani d . 1 1 . .
    C C6 0.56316(19) 0.09591(16) 0.5211(2) 0.0447(4) Uani d . 1 1 . .
    H H6A 0.5246 0.1463 0.4354 0.067 Uiso calc R 1 1 . .
    H H6B 0.6517 0.0507 0.5105 0.067 Uiso calc R 1 1 . .
    H H6C 0.5948 0.1446 0.6090 0.067 Uiso calc R 1 1 . .
    C C7 0.3832(2) -0.06553(16) 0.39919(17) 0.0428(4) Uani d . 1 1 . .
    H H7A 0.3015 -0.1183 0.4102 0.064 Uiso calc R 1 1 . .
    H H7B 0.4704 -0.1120 0.3879 0.064 Uiso calc R 1 1 . .
    H H7C 0.3437 -0.0162 0.3127 0.064 Uiso calc R 1 1 . .
    C C8 0.4953(2) -0.06704(17) 0.66758(18) 0.0466(4) Uani d . 1 1 . .
    H H8A 0.4130 -0.1203 0.6759 0.070 Uiso calc R 1 1 . .
    H H8B 0.5277 -0.0185 0.7556 0.070 Uiso calc R 1 1 . .
    H H8C 0.5832 -0.1129 0.6568 0.070 Uiso calc R 1 1 . .
    C C9 0.4281(2) 0.28811(19) 0.9455(3) 0.0580(5) Uani d . 1 1 . .
    H H9A 0.5106 0.3416 0.9961 0.087 Uiso calc R 1 1 . .
    H H9B 0.3314 0.3318 0.9116 0.087 Uiso calc R 1 1 . .
    H H9C 0.4542 0.2529 0.8617 0.087 Uiso calc R 1 1 . .
    C C10 0.40976(18) 0.19187(15) 1.04972(17) 0.0380(3) Uani d . 1 1 . .
    H H10A 0.3831 0.2280 1.1351 0.046 Uiso calc R 1 1 . .
    C C11 0.5592(2) 0.12282(19) 1.1036(2) 0.0519(4) Uani d . 1 1 . .
    H H11A 0.6423 0.1759 1.1538 0.078 Uiso calc R 1 1 . .
    H H11B 0.5851 0.0865 1.0204 0.078 Uiso calc R 1 1 . .
    H H11C 0.5462 0.0616 1.1714 0.078 Uiso calc R 1 1 . .
    C C12 0.28088(17) 0.10794(14) 0.97174(15) 0.0343(3) Uani d . 1 1 . .
    C C13 0.04849(19) -0.00018(18) 0.99122(18) 0.0442(4) Uani d . 1 1 . .
    C C14 -0.0612(2) 0.0436(2) 0.8479(2) 0.0677(6) Uani d . 1 1 . .
    H H14A -0.0073 0.0448 0.7718 0.102 Uiso calc R 1 1 . .
    H H14B -0.0963 0.1231 0.8618 0.102 Uiso calc R 1 1 . .
    H H14C -0.1503 -0.0090 0.8183 0.102 Uiso calc R 1 1 . .
    C C15 0.1083(3) -0.1214(2) 0.9736(3) 0.0666(6) Uani d . 1 1 . .
    H H15A 0.1785 -0.1470 1.0665 0.100 Uiso calc R 1 1 . .
    H H15B 0.1635 -0.1196 0.8985 0.100 Uiso calc R 1 1 . .
    H H15C 0.0216 -0.1762 0.9442 0.100 Uiso calc R 1 1 . .
    C C16 -0.0360(3) -0.0012(3) 1.1101(3) 0.0796(8) Uani d . 1 1 . .
    H H16B -0.1251 -0.0539 1.0810 0.119 Uiso calc R 1 1 . .
    H H16C -0.0710 0.0783 1.1234 0.119 Uiso calc R 1 1 . .
    H H16A 0.0341 -0.0289 1.2020 0.119 Uiso calc R 1 1 . .
loop_
    _atom_site_aniso_label
    _atom_site_aniso_U_11
    _atom_site_aniso_U_22
    _atom_site_aniso_U_33
    _atom_site_aniso_U_12
    _atom_site_aniso_U_13
    _atom_site_aniso_U_23
    N1 0.0423(7) 0.0407(7) 0.0305(5) 0.0064(6) 0.0173(5) 0.0040(5)
    N2 0.0331(6) 0.0460(8) 0.0282(5) -0.0053(5) 0.0099(4) -0.0068(5)
    O1 0.0445(5) 0.0478(7) 0.0295(5) 0.0060(5) 0.0159(4) 0.0053(5)
    O2 0.0592(7) 0.0643(8) 0.0309(5) -0.0154(6) 0.0208(5) -0.0115(5)
    C1 0.0598(11) 0.0418(10) 0.0689(12) -0.0012(8) 0.0318(9) -0.0113(9)
    C2 0.0438(8) 0.0397(9) 0.0361(7) 0.0048(7) 0.0192(6) 0.0048(6)
    C3 0.0375(9) 0.0540(11) 0.0866(14) 0.0021(8) 0.0229(9) -0.0120(10)
    C4 0.0373(7) 0.0372(8) 0.0306(6) -0.0009(6) 0.0135(5) -0.0003(6)
    C5 0.0390(7) 0.0344(8) 0.0327(7) 0.0047(6) 0.0115(6) 0.0030(6)
    C6 0.0389(8) 0.0390(9) 0.0580(9) 0.0021(7) 0.0168(7) 0.0003(8)
    C7 0.0493(9) 0.0380(8) 0.0429(8) 0.0040(7) 0.0158(7) -0.0035(7)
    C8 0.0488(9) 0.0495(10) 0.0419(8) 0.0126(8) 0.0134(6) 0.0090(8)
    C9 0.0492(10) 0.0450(10) 0.0796(13) -0.0033(8) 0.0175(9) 0.0128(10)
    C10 0.0388(7) 0.0406(8) 0.0378(7) -0.0043(7) 0.0159(6) -0.0073(6)
    C11 0.0429(9) 0.0549(11) 0.0519(9) -0.0034(8) 0.0031(7) -0.0001(8)
    C12 0.0379(7) 0.0401(8) 0.0263(6) 0.0010(6) 0.0111(5) 0.0001(6)
    C13 0.0363(7) 0.0559(10) 0.0412(8) -0.0106(7) 0.0120(6) -0.0078(8)
    C14 0.0457(10) 0.0811(15) 0.0627(12) -0.0095(10) -0.0075(8) -0.0083(11)
    C15 0.0647(13) 0.0491(11) 0.0838(15) -0.0171(10) 0.0172(10) -0.0049(10)
    C16 0.0562(12) 0.120(2) 0.0741(13) -0.0411(14) 0.0373(10) -0.0240(15)
_geom_special_details
;
All e.s.d.s (except the e.s.d. in the dihedral angle between two l.s. planes)
are estimated using the full covariance matrix. The cell e.s.d.'s are taken
into account individually in the estimation of e.s.d.'s in distances, angles
and torsion angles; correlations between e.s.d.'s in cell parameters are only
used when they are defined by crystal symmetry. An approximate (isotropic)
treatment of cell e.s.d.'s is used for estimating e.s.d.'s involving l.s.
planes.
;
loop_
    _geom_bond_atom_site_label_1
    _geom_bond_atom_site_label_2
    _geom_bond_site_symmetry_2
    _geom_bond_distance
    _geom_bond_publ_flag
    N1 C4 . 1.331(2) ?
    N1 C5 . 1.4739(19) ?
    N1 H1A . 0.8800 ?
    N2 C12 . 1.3312(19) ?
    N2 C13 . 1.475(2) ?
    N2 H2A . 0.8800 ?
    O1 C4 . 1.2328(18) ?
    O2 C12 . 1.2293(19) ?
    C1 C2 . 1.516(2) ?
    C1 H1B . 0.9800 ?
    C1 H1C . 0.9800 ?
    C1 H1D . 0.9800 ?
    C2 C3 . 1.519(2) ?
    C2 C4 . 1.544(2) ?
    C2 H2B . 1.0000 ?
    C3 H3A . 0.9800 ?
    C3 H3B . 0.9800 ?
    C3 H3C . 0.9800 ?
    C5 C7 . 1.523(2) ?
    C5 C6 . 1.527(2) ?
    C5 C8 . 1.530(2) ?
    C6 H6A . 0.9800 ?
    C6 H6B . 0.9800 ?
    C6 H6C . 0.9800 ?
    C7 H7A . 0.9800 ?
    C7 H7B . 0.9800 ?
    C7 H7C . 0.9800 ?
    C8 H8A . 0.9800 ?
    C8 H8B . 0.9800 ?
    C8 H8C . 0.9800 ?
    C9 C10 . 1.520(3) ?
    C9 H9A . 0.9800 ?
    C9 H9B . 0.9800 ?
    C9 H9C . 0.9800 ?
    C10 C11 . 1.523(2) ?
    C10 C12 . 1.531(2) ?
    C10 H10A . 1.0000 ?
    C11 H11A . 0.9800 ?
    C11 H11B . 0.9800 ?
    C11 H11C . 0.9800 ?
    C13 C15 . 1.509(3) ?
    C13 C14 . 1.533(3) ?
    C13 C16 . 1.533(3) ?
    C14 H14A . 0.9800 ?
    C14 H14B . 0.9800 ?
    C14 H14C . 0.9800 ?
    C15 H15A . 0.9800 ?
    C15 H15B . 0.9800 ?
    C15 H15C . 0.9800 ?
    C16 H16B . 0.9800 ?
    C16 H16C . 0.9800 ?
    C16 H16A . 0.9800 ?
loop_
    _geom_angle_atom_site_label_1
    _geom_angle_atom_site_label_2
    _geom_angle_atom_site_label_3
    _geom_angle_site_symmetry_1
    _geom_angle_site_symmetry_3
    _geom_angle
    _geom_angle_publ_flag
    C4 N1 C5 . . 126.13(11) ?
    C4 N1 H1A . . 116.9 ?
    C5 N1 H1A . . 116.9 ?
    C12 N2 C13 . . 124.63(13) ?
    C12 N2 H2A . . 117.7 ?
    C13 N2 H2A . . 117.7 ?
    C2 C1 H1B . . 109.5 ?
    C2 C1 H1C . . 109.5 ?
    H1B C1 H1C . . 109.5 ?
    C2 C1 H1D . . 109.5 ?
    H1B C1 H1D . . 109.5 ?
    H1C C1 H1D . . 109.5 ?
    C1 C2 C3 . . 111.37(16) ?
    C1 C2 C4 . . 109.28(14) ?
    C3 C2 C4 . . 109.74(14) ?
    C1 C2 H2B . . 108.8 ?
    C3 C2 H2B . . 108.8 ?
    C4 C2 H2B . . 108.8 ?
    C2 C3 H3A . . 109.5 ?
    C2 C3 H3B . . 109.5 ?
    H3A C3 H3B . . 109.5 ?
    C2 C3 H3C . . 109.5 ?
    H3A C3 H3C . . 109.5 ?
    H3B C3 H3C . . 109.5 ?
    O1 C4 N1 . . 124.59(14) ?
    O1 C4 C2 . . 120.20(14) ?
    N1 C4 C2 . . 115.22(12) ?
    N1 C5 C7 . . 111.09(12) ?
    N1 C5 C6 . . 109.64(12) ?
    C7 C5 C6 . . 111.15(14) ?
    N1 C5 C8 . . 106.60(12) ?
    C7 C5 C8 . . 108.50(14) ?
    C6 C5 C8 . . 109.75(13) ?
    C5 C6 H6A . . 109.5 ?
    C5 C6 H6B . . 109.5 ?
    H6A C6 H6B . . 109.5 ?
    C5 C6 H6C . . 109.5 ?
    H6A C6 H6C . . 109.5 ?
    H6B C6 H6C . . 109.5 ?
    C5 C7 H7A . . 109.5 ?
    C5 C7 H7B . . 109.5 ?
    H7A C7 H7B . . 109.5 ?
    C5 C7 H7C . . 109.5 ?
    H7A C7 H7C . . 109.5 ?
    H7B C7 H7C . . 109.5 ?
    C5 C8 H8A . . 109.5 ?
    C5 C8 H8B . . 109.5 ?
    H8A C8 H8B . . 109.5 ?
    C5 C8 H8C . . 109.5 ?
    H8A C8 H8C . . 109.5 ?
    H8B C8 H8C . . 109.5 ?
    C10 C9 H9A . . 109.5 ?
    C10 C9 H9B . . 109.5 ?
    H9A C9 H9B . . 109.5 ?
    C10 C9 H9C . . 109.5 ?
    H9A C9 H9C . . 109.5 ?
    H9B C9 H9C . . 109.5 ?
    C9 C10 C11 . . 110.23(15) ?
    C9 C10 C12 . . 109.85(13) ?
    C11 C10 C12 . . 108.96(14) ?
    C9 C10 H10A . . 109.3 ?
    C11 C10 H10A . . 109.3 ?
    C12 C10 H10A . . 109.3 ?
    C10 C11 H11A . . 109.5 ?
    C10 C11 H11B . . 109.5 ?
    H11A C11 H11B . . 109.5 ?
    C10 C11 H11C . . 109.5 ?
    H11A C11 H11C . . 109.5 ?
    H11B C11 H11C . . 109.5 ?
    O2 C12 N2 . . 123.37(15) ?
    O2 C12 C10 . . 120.91(14) ?
    N2 C12 C10 . . 115.72(13) ?
    N2 C13 C15 . . 110.67(15) ?
    N2 C13 C14 . . 110.00(16) ?
    C15 C13 C14 . . 111.19(18) ?
    N2 C13 C16 . . 105.46(15) ?
    C15 C13 C16 . . 110.0(2) ?
    C14 C13 C16 . . 109.32(18) ?
    C13 C14 H14A . . 109.5 ?
    C13 C14 H14B . . 109.5 ?
    H14A C14 H14B . . 109.5 ?
    C13 C14 H14C . . 109.5 ?
    H14A C14 H14C . . 109.5 ?
    H14B C14 H14C . . 109.5 ?
    C13 C15 H15A . . 109.5 ?
    C13 C15 H15B . . 109.5 ?
    H15A C15 H15B . . 109.5 ?
    C13 C15 H15C . . 109.5 ?
    H15A C15 H15C . . 109.5 ?
    H15B C15 H15C . . 109.5 ?
    C13 C16 H16B . . 109.5 ?
    C13 C16 H16C . . 109.5 ?
    H16B C16 H16C . . 109.5 ?
    C13 C16 H16A . . 109.5 ?
    H16B C16 H16A . . 109.5 ?
    H16C C16 H16A . . 109.5 ?
loop_
    _geom_torsion_atom_site_label_1
    _geom_torsion_atom_site_label_2
    _geom_torsion_atom_site_label_3
    _geom_torsion_atom_site_label_4
    _geom_torsion_site_symmetry_1
    _geom_torsion_site_symmetry_2
    _geom_torsion_site_symmetry_3
    _geom_torsion_site_symmetry_4
    _geom_torsion
    _geom_torsion_publ_flag
    C5 N1 C4 O1 . . . . 3.9(3) ?
    C5 N1 C4 C2 . . . . -175.58(14) ?
    C1 C2 C4 O1 . . . . -63.0(2) ?
    C3 C2 C4 O1 . . . . 59.4(2) ?
    C1 C2 C4 N1 . . . . 116.50(17) ?
    C3 C2 C4 N1 . . . . -121.10(17) ?
    C4 N1 C5 C7 . . . . -60.1(2) ?
    C4 N1 C5 C6 . . . . 63.11(19) ?
    C4 N1 C5 C8 . . . . -178.15(16) ?
    C13 N2 C12 O2 . . . . 2.5(3) ?
    C13 N2 C12 C10 . . . . -176.63(15) ?
    C9 C10 C12 O2 . . . . 49.6(2) ?
    C11 C10 C12 O2 . . . . -71.2(2) ?
    C9 C10 C12 N2 . . . . -131.26(16) ?
    C11 C10 C12 N2 . . . . 107.89(17) ?
    C12 N2 C13 C15 . . . . 59.7(2) ?
    C12 N2 C13 C14 . . . . -63.5(2) ?
    C12 N2 C13 C16 . . . . 178.7(2) ?
loop_
    _geom_hbond_atom_site_label_D
    _geom_hbond_atom_site_label_H
    _geom_hbond_atom_site_label_A
    _geom_hbond_site_symmetry_A
    _geom_hbond_distance_DH
    _geom_hbond_distance_HA
    _geom_hbond_distance_DA
    _geom_hbond_angle_DHA
    N1 H1A O2 1 0.88 2.03 2.8880(16) 166
    N2 H2A O1 1_556 0.88 2.10 2.9735(16) 169
