# Supplementary material for: N-tert-Butyl-2-methyl­propanamide
Source: Acta Crystallogr Sect E Struct Rep Online. 2011 Jul 30;67(Pt 8):o2143. doi: 10.1107/S1600536811028947 (PMC3213582; doi:10.1107/S1600536811028947)
Supplement: Supplementary file 2 [file e-67-o2143-Isup2.hkl]

# 
# h,k,l, Fc-squared, Fo-squared, sigma(Fo-squared) and status flag 
# 
data_I
_shelx_title ' df1013b in P2(1)' 
_shelx_refln_list_code          4 
_shelx_F_calc_maximum      105.26 
_exptl_crystal_F_000       320.00 
_reflns_d_resolution_high  0.8253 
 
loop_ 
 _symmetry_equiv_pos_as_xyz 
 'x, y, z' 
 '-x, y+1/2, -z' 
 
_cell_length_a     9.0378 
_cell_length_b    11.3939 
_cell_length_c     9.5390 
_cell_angle_alpha  90.000 
_cell_angle_beta  106.133 
_cell_angle_gamma  90.000 
 
_shelx_F_squared_multiplier     1.000 
 
loop_ 
 _refln_index_h 
 _refln_index_k 
 _refln_index_l 
 _refln_F_squared_calc 
 _refln_F_squared_meas 
 _refln_F_squared_sigma 
 _refln_observed_status 
   1 -13   0       11.06       10.88      0.39 o 
   2 -13   0        0.02        0.08      0.10 o 
   3 -13   0        2.32        2.70      0.14 o 
   0 -12   0       51.66       56.63      0.84 o 
   1 -12   0       29.08       26.08      0.41 o 
   2 -12   0       26.98       27.02      0.53 o 
   3 -12   0        2.66        2.24      0.43 o 
   4 -12   0        9.91       11.84      0.25 o 
   5 -12   0        9.72       11.66      0.28 o 
   1 -11   0       43.29       43.12      0.55 o 
   2 -11   0       45.57       46.68      0.69 o 
   3 -11   0       14.40       14.79      0.48 o 
   4 -11   0        8.92        9.60      0.27 o 
   5 -11   0        4.85        5.16      0.17 o 
   0 -10   0       80.98       77.50      1.06 o 
   1 -10   0       12.55       10.57      0.38 o 
   2 -10   0      114.18      122.95      1.06 o 
   3 -10   0        8.03        8.75      0.40 o 
   4 -10   0        3.89        2.84      0.17 o 
   5 -10   0        5.05        4.81      0.19 o 
   6 -10   0       20.62       24.25      0.43 o 
   1  -9   0       62.89       68.40      0.68 o 
   2  -9   0       66.94       63.91      0.74 o 
   3  -9   0       42.81       38.93      0.97 o 
   4  -9   0       57.80       56.99      0.75 o 
   5  -9   0       10.39       12.06      0.29 o 
   6  -9   0       10.90       11.29      0.33 o 
   0  -8   0      120.70      102.09      1.41 o 
   1  -8   0       59.05       64.25      0.78 o 
   2  -8   0       77.32       78.75      1.07 o 
   3  -8   0        7.60        8.20      0.53 o 
   4  -8   0       34.97       35.97      0.44 o 
   5  -8   0       33.96       35.34      0.40 o 
   6  -8   0        5.72        5.32      0.29 o 
   7  -8   0       40.47       44.73      0.76 o 
   1  -7   0      154.26      148.25      1.81 o 
   2  -7   0       32.09       27.96      2.09 o 
   3  -7   0       35.42       30.97      2.61 o 
   4  -7   0      200.06      207.98      3.75 o 
   5  -7   0       97.45       88.84      0.78 o 
   6  -7   0       22.34       23.94      0.44 o 
   7  -7   0        8.71       10.80      0.51 o 
   8  -7   0       15.10       16.19      0.52 o 
   3  -6   0       10.28        9.21      0.78 o 
   4  -6   0       47.02       40.73      1.10 o 
   5  -6   0      160.24      151.29      2.70 o 
   6  -6   0       45.04       40.06      0.56 o 
   7  -6   0       30.09       31.78      0.76 o 
   8  -6   0        0.35        0.17      0.17 o 
   9  -6   0       13.40       13.90      0.46 o 
   4  -5   0      224.20      244.28      3.48 o 
   5  -5   0       56.04       58.52      1.65 o 
   6  -5   0      136.22      136.39      2.92 o 
   7  -5   0       33.37       32.97      1.48 o 
   9  -5   0        5.11        4.88      0.38 o 
   0  -4   0      558.53      601.33     12.03 o 
   1  -4   0      180.59      192.42      6.07 o 
   2  -4   0      965.95     1065.90     18.40 o 
   4  -4   0        1.99        3.90      0.52 o 
   5  -4   0       69.78       75.55      1.97 o 
   6  -4   0       30.35       31.90      1.40 o 
   7  -4   0      215.31      200.51      3.68 o 
   8  -4   0       78.56       73.25      2.15 o 
   1  -3   0      297.22      332.34      4.34 o 
   2  -3   0      507.55      556.29      8.29 o 
   4  -3   0      220.13      228.81      2.82 o 
   5  -3   0       54.40       57.97      1.67 o 
   6  -3   0       76.42       71.62      2.05 o 
   7  -3   0       92.06       87.16      2.35 o 
   8  -3   0       57.63       51.84      1.83 o 
   0  -2   0     5244.23     4645.62     46.21 o 
   1  -2   0       63.47       98.20      1.57 o 
   2  -2   0     1079.26     1172.03      6.81 o 
   3  -2   0      333.74      336.27      3.52 o 
   4  -2   0      533.88      551.86     11.54 o 
   5  -2   0       45.62       42.14      1.39 o 
   6  -2   0      201.25      186.16      3.30 o 
   7  -2   0       17.03       17.55      1.08 o 
   8  -2   0      143.46      146.35      3.11 o 
  10  -2   0        4.79        4.40      0.24 o 
   1  -1   0     5302.46     4786.90     45.41 o 
   2  -1   0      204.24      211.16      1.76 o 
   3  -1   0     1896.71     2041.34     10.85 o 
   4  -1   0      109.59      113.97      2.91 o 
   5  -1   0        3.71        2.45      0.39 o 
   6  -1   0        8.68        8.53      0.83 o 
   7  -1   0       40.39       37.53      1.50 o 
   8  -1   0        8.56       10.04      0.98 o 
  10  -1   0       12.63       11.90      0.38 o 
   1   0   0       10.80        8.12      0.24 o 
   2   0   0      597.70      629.25      3.51 o 
   3   0   0       84.49       81.99      1.15 o 
   4   0   0       24.30       21.80      1.24 o 
   5   0   0        4.88        2.78      0.36 o 
   6   0   0      366.57      360.53      8.49 o 
   7   0   0       22.38       23.91      1.21 o 
   8   0   0       90.27       92.25      2.35 o 
   9   0   0        3.68        3.72      0.31 o 
  10   0   0        0.41        0.35      0.23 o 
   1   1   0     5303.95     4786.36     41.31 o 
   2   1   0      204.57      206.08      1.40 o 
   3   1   0     1895.38     2049.94      9.80 o 
   4   1   0      109.30      115.72      2.79 o 
   5   1   0        3.93        2.73      0.39 o 
   6   1   0        8.83        8.86      0.72 o 
   8   1   0        8.67        9.76      0.46 o 
   9   1   0       11.56       14.10      0.48 o 
  10   1   0       12.61       12.21      0.26 o 
   0   2   0     5234.93     4711.47     43.88 o 
   1   2   0       63.72       97.69      1.03 o 
   2   2   0     1083.98     1176.91      5.51 o 
   3   2   0      334.53      336.52      2.71 o 
   4   2   0      531.51      554.82      6.65 o 
   5   2   0       45.21       43.06      2.52 o 
   8   2   0      143.97      148.45      1.67 o 
   9   2   0       35.50       35.69      0.53 o 
  10   2   0        4.77        4.64      0.16 o 
   1   3   0      298.27      334.15      2.88 o 
   2   3   0      505.67      555.32      3.76 o 
   3   3   0     2802.02     3047.17     45.07 o 
   4   3   0      220.80      236.33      3.92 o 
   5   3   0       54.91       57.70      2.77 o 
   7   3   0       92.17       83.58      0.84 o 
   8   3   0       57.79       53.46      0.85 o 
   9   3   0        0.11        0.33      0.15 o 
  10   3   0       10.68       11.78      0.29 o 
   0   4   0      560.21      628.30      6.87 o 
   1   4   0      180.96      206.43      1.64 o 
   2   4   0      966.36     1057.73      7.70 o 
   3   4   0      319.80      331.99      5.96 o 
   4   4   0        1.95        3.84      0.66 o 
   5   4   0       70.21       75.16      2.98 o 
   7   4   0      215.99      201.60      1.15 o 
   8   4   0       78.38       78.31      0.57 o 
   9   4   0        7.93        7.84      0.31 o 
   1   5   0       89.43       95.84      2.04 o 
   2   5   0       82.98       77.62      2.52 o 
   3   5   0      158.96      169.54      5.68 o 
   4   5   0      225.55      244.91      4.14 o 
   7   5   0       33.37       33.19      0.55 o 
   8   5   0       22.99       22.92      0.38 o 
   0   6   0      234.36      238.89      5.77 o 
   1   6   0      706.49      789.48      8.28 o 
   2   6   0       44.93       46.62      1.28 o 
   3   6   0       10.16        9.32      0.92 o 
   7   6   0       30.46       31.75      0.89 o 
   8   6   0        0.32        0.37      0.15 o 
   1   7   0      154.47      150.42      3.41 o 
   2   7   0       32.01       26.03      1.27 o 
   3   7   0       36.12       31.36      1.48 o 
   4   7   0      200.65      208.18      3.84 o 
   7   7   0        8.85       10.55      0.54 o 
   8   7   0       15.14       16.04      0.48 o 
   2   8   0       77.70       77.29      2.38 o 
   3   8   0        7.57        8.21      1.02 o 
   4   8   0       34.51       36.02      1.66 o 
   7   8   0       40.70       42.43      0.97 o 
   8   8   0        2.49        3.28      0.23 o 
   2   9   0       66.99       64.96      2.29 o 
   3   9   0       42.75       39.41      1.82 o 
   4   9   0       57.74       55.22      2.09 o 
   7   9   0        0.26        0.21      0.16 o 
   1  10   0       12.51       10.70      1.21 o 
   2  10   0      113.38      121.89      3.24 o 
   3  10   0        8.00       10.12      1.14 o 
   4  10   0        3.89        3.61      0.73 o 
   1  11   0       43.44       42.30      1.35 o 
   2  11   0       45.43       45.21      1.93 o 
   3  11   0       14.21       16.92      1.37 o 
   0  12   0       52.29       55.89      2.07 o 
   1  12   0       29.03       27.21      1.03 o 
  -3 -13   1        1.07        1.18      0.14 o 
  -2 -13   1       30.51       33.37      0.59 o 
  -1 -13   1       20.27       21.20      0.73 o 
   0 -13   1        2.39        3.31      0.27 o 
   2 -13   1        4.86        5.08      0.24 o 
   3 -13   1        1.32        2.08      0.17 o 
  -5 -12   1        0.02        0.04      0.08 o 
  -4 -12   1        3.57        4.07      0.29 o 
  -3 -12   1        0.51        0.34      0.09 o 
  -2 -12   1       16.84       15.24      0.35 o 
  -1 -12   1       54.44       61.66      0.62 o 
   0 -12   1       31.34       32.43      0.56 o 
   1 -12   1       23.55       23.56      0.46 o 
   2 -12   1        1.99        1.37      0.13 o 
   3 -12   1        4.55        5.18      0.95 o 
   4 -12   1        3.53        3.69      0.18 o 
  -5 -11   1       10.82        9.74      0.24 o 
  -4 -11   1       12.03       12.59      0.31 o 
  -3 -11   1       56.24       61.61      0.67 o 
  -2 -11   1        2.88        2.44      0.19 o 
  -1 -11   1        6.95        7.28      0.28 o 
   0 -11   1        3.75        4.08      0.22 o 
   1 -11   1       19.34       19.39      0.45 o 
   2 -11   1        3.14        3.24      0.22 o 
   3 -11   1       17.76       17.42      0.40 o 
   4 -11   1        2.61        3.09      0.33 o 
   5 -11   1       10.12        8.05      0.28 o 
  -6 -10   1        2.30        1.19      0.14 o 
  -5 -10   1        7.27        7.73      0.41 o 
  -4 -10   1       80.31       87.34      1.46 o 
  -3 -10   1       31.18       34.40      0.60 o 
  -2 -10   1       54.46       52.26      0.65 o 
  -1 -10   1        2.13        2.18      0.18 o 
   0 -10   1       46.85       44.66      0.57 o 
   1 -10   1        3.72        4.18      0.26 o 
   2 -10   1       14.28       13.12      0.37 o 
   3 -10   1       13.12       14.47      0.41 o 
   4 -10   1        3.51        4.73      0.31 o 
   5 -10   1       17.20       19.16      0.32 o 
  -7  -9   1        3.57        2.50      0.34 o 
  -6  -9   1        9.80       11.27      0.34 o 
  -5  -9   1       27.32       22.73      0.39 o 
  -4  -9   1       89.63       92.32      1.54 o 
  -3  -9   1      179.71      187.30      1.25 o 
  -2  -9   1        4.20        4.27      0.24 o 
  -1  -9   1       63.16       68.12      0.68 o 
   0  -9   1        3.58        3.35      0.20 o 
   1  -9   1      118.98      121.24      1.03 o 
   2  -9   1       47.04       49.49      0.66 o 
   3  -9   1       70.18       69.30      1.08 o 
   4  -9   1       73.61       73.35      0.72 o 
   5  -9   1       19.34       19.54      0.34 o 
  -8  -8   1        7.18        8.24      0.25 o 
  -7  -8   1       10.12       11.02      0.74 o 
  -6  -8   1        9.28       10.90      0.27 o 
  -5  -8   1       68.55       70.02      0.58 o 
  -4  -8   1       75.03       72.20      1.73 o 
  -3  -8   1        1.39        1.22      0.16 o 
  -2  -8   1      132.35      139.00      1.22 o 
  -1  -8   1       56.44       53.12      0.71 o 
   0  -8   1       45.26       47.45      0.69 o 
   1  -8   1       54.83       56.36      0.90 o 
   2  -8   1       34.82       42.84      0.67 o 
   3  -8   1       84.56       93.08      1.43 o 
   4  -8   1       81.06       80.01      0.76 o 
   5  -8   1       59.41       58.71      0.54 o 
   6  -8   1       23.70       23.95      0.38 o 
   7  -8   1       25.77       30.73      0.57 o 
  -9  -7   1        3.79        5.88      0.25 o 
  -8  -7   1        1.83        1.79      0.24 o 
  -7  -7   1       11.97       13.00      0.48 o 
  -6  -7   1       34.69       38.87      0.52 o 
  -5  -7   1       21.03       20.10      0.42 o 
  -4  -7   1        6.32        6.71      0.60 o 
  -3  -7   1      162.90      152.72      4.81 o 
  -2  -7   1       57.21       54.07      1.57 o 
  -1  -7   1       16.25       15.97      0.60 o 
   0  -7   1       38.92       38.54      0.90 o 
   1  -7   1       57.66       55.12      1.10 o 
   2  -7   1       54.54       50.79      1.34 o 
   3  -7   1       70.52       68.63      1.17 o 
   4  -7   1      308.14      302.92      2.66 o 
   5  -7   1      122.10      122.64      0.83 o 
   6  -7   1        6.08        6.69      0.25 o 
   7  -7   1       21.62       24.31      0.71 o 
   8  -7   1        2.51        2.86      0.25 o 
  -9  -6   1        4.32        5.97      0.34 o 
  -8  -6   1       10.15        8.83      0.48 o 
  -7  -6   1       13.41       12.22      0.42 o 
  -6  -6   1        9.66        9.56      0.39 o 
  -5  -6   1       43.92       44.55      0.96 o 
  -4  -6   1       42.98       39.02      1.08 o 
  -3  -6   1       18.31       24.93      1.02 o 
   2  -6   1      311.98      329.88      3.99 o 
   3  -6   1      494.64      509.22      5.44 o 
   4  -6   1       17.73       13.76      0.56 o 
   6  -6   1       14.21       18.80      0.60 o 
   7  -6   1       17.50       15.21      0.55 o 
   8  -6   1        6.81        6.27      0.43 o 
   9  -6   1        2.62        2.69      0.22 o 
  -8  -5   1        3.49        3.18      0.58 o 
  -7  -5   1        9.15        7.58      0.87 o 
  -6  -5   1      111.44       99.83      1.57 o 
  -5  -5   1        5.04        7.15      0.87 o 
  -4  -5   1      128.54      155.79      2.68 o 
   4  -5   1      465.25      466.78      5.23 o 
   5  -5   1       41.13       41.61      1.52 o 
   6  -5   1       69.34       67.50      2.07 o 
   7  -5   1        8.24       10.00      0.96 o 
   9  -5   1        1.69        0.96      0.20 o 
  -8  -4   1        0.98        1.68      0.48 o 
  -7  -4   1       33.24       34.35      1.50 o 
  -6  -4   1        7.21        7.21      0.48 o 
  -5  -4   1       34.24       32.18      1.28 o 
  -4  -4   1      204.74      208.72      3.07 o 
  -3  -4   1      100.96       96.68      4.96 o 
  -2  -4   1      134.81      118.22      5.29 o 
  -1  -4   1       83.36       82.92      2.90 o 
   3  -4   1      395.02      381.65      4.13 o 
   4  -4   1       28.88       37.72      1.28 o 
   5  -4   1       62.69       75.80      2.00 o 
   6  -4   1       48.90       46.54      1.71 o 
   7  -4   1      149.96      140.72      3.04 o 
  -8  -3   1       63.64       60.90      1.99 o 
  -7  -3   1        3.42        3.68      0.63 o 
  -6  -3   1       18.92       17.79      1.03 o 
  -5  -3   1       50.98       46.08      1.46 o 
  -4  -3   1       60.77       59.55      1.36 o 
  -3  -3   1      995.74     1025.19     14.56 o 
  -2  -3   1      358.00      376.45      4.73 o 
  -1  -3   1      431.21      413.64      5.03 o 
   0  -3   1     1063.63     1130.64     12.38 o 
   1  -3   1       16.04       12.94      1.57 o 
   4  -3   1      114.12      108.68      2.14 o 
   5  -3   1        8.89        8.06      0.79 o 
   6  -3   1      106.93      113.49      2.63 o 
   7  -3   1       10.17       10.11      0.99 o 
   8  -3   1       18.12       15.59      1.04 o 
  -8  -2   1        1.61        1.09      0.44 o 
  -7  -2   1      103.87      100.01      2.49 o 
  -6  -2   1      145.14      132.85      2.68 o 
  -5  -2   1      170.45      175.43      2.88 o 
  -4  -2   1      293.48      307.69      6.99 o 
  -3  -2   1      389.23      408.20      3.97 o 
  -2  -2   1      202.76      182.10      1.92 o 
  -1  -2   1     4943.08     4709.99     57.98 o 
   0  -2   1      398.29      436.76      4.56 o 
   1  -2   1     6392.16     5848.31     33.82 o 
   2  -2   1      516.25      534.75      3.88 o 
   3  -2   1      267.85      287.19      6.60 o 
   4  -2   1       64.85       62.79      1.56 o 
   5  -2   1       14.05       15.83      0.91 o 
   6  -2   1        8.18       11.63      1.01 o 
   7  -2   1      121.15      114.60      2.70 o 
   8  -2   1       16.97       16.19      1.07 o 
 -10  -1   1       13.55       13.77      0.43 o 
  -8  -1   1      107.43       99.70      2.49 o 
  -7  -1   1       88.50       88.37      2.29 o 
  -6  -1   1       29.18       27.31      1.19 o 
  -5  -1   1      414.36      385.67      3.62 o 
  -4  -1   1      240.46      252.22      4.40 o 
  -3  -1   1      490.86      535.43      7.50 o 
  -2  -1   1     2506.27     2547.69     14.09 o 
  -1  -1   1       55.74       54.49      0.92 o 
   0  -1   1      185.44      185.79      1.91 o 
   1  -1   1      248.21      253.45      2.64 o 
   2  -1   1     1742.59     1878.63     11.39 o 
   3  -1   1       27.99       34.58      1.05 o 
   4  -1   1       25.91       20.94      1.30 o 
   5  -1   1      174.26      171.29      2.60 o 
   6  -1   1        8.55        9.72      0.91 o 
   7  -1   1        1.82        2.06      0.51 o 
   8  -1   1       91.82       81.95      2.28 o 
  10  -1   1       25.89       28.06      0.51 o 
 -10   0   1        0.59        0.83      0.15 o 
  -9   0   1       63.32       61.03      1.04 o 
  -8   0   1       56.08       51.34      1.78 o 
  -7   0   1       12.51       13.32      0.95 o 
  -6   0   1      225.98      216.14      3.03 o 
  -5   0   1        0.52        0.83      0.23 o 
  -4   0   1       99.55       97.56      2.57 o 
  -3   0   1       11.25       17.17      2.40 o 
  -2   0   1      253.95      250.73      2.45 o 
  -1   0   1      198.61      175.08      1.65 o 
   0   0   1        0.58        9.07      0.33 o 
   1   0   1      416.91      368.83      6.00 o 
   2   0   1       25.11       22.23      0.71 o 
   3   0   1      192.93      204.43      2.65 o 
   4   0   1      187.93      180.83      3.36 o 
   5   0   1      105.03       87.95      1.77 o 
   6   0   1      116.17      113.84      2.49 o 
   7   0   1       96.42       88.16      2.29 o 
   8   0   1        0.68        0.77      0.42 o 
   9   0   1       53.54       58.32      0.94 o 
  10   0   1        1.33        1.31      0.11 o 
 -10   1   1       13.60       14.46      0.37 o 
  -9   1   1       16.61       13.94      0.49 o 
  -8   1   1      107.70       99.46      1.39 o 
  -6   1   1       29.04       25.49      0.99 o 
  -5   1   1      412.76      385.26      3.49 o 
  -4   1   1      240.67      252.86      4.18 o 
  -3   1   1      493.02      547.52      5.05 o 
  -2   1   1     2505.10     2515.14     10.86 o 
  -1   1   1       55.81       52.63      0.82 o 
   0   1   1      184.89      183.15      1.91 o 
   1   1   1      247.70      256.76      1.56 o 
   2   1   1     1741.43     1849.77      7.85 o 
   3   1   1       27.83       33.34      1.23 o 
   4   1   1       26.28       19.87      1.22 o 
   5   1   1      174.89      173.09      2.71 o 
   6   1   1        8.38        9.13      0.84 o 
   8   1   1       91.97       85.22      1.11 o 
   9   1   1        8.53        8.44      0.27 o 
  10   1   1       25.89       28.13      0.34 o 
 -10   2   1       17.57       18.66      0.31 o 
  -9   2   1       85.51       79.15      0.98 o 
  -8   2   1        1.51        1.20      0.22 o 
  -6   2   1      144.95      122.87      4.92 o 
  -5   2   1      170.45      192.53      5.34 o 
  -4   2   1      293.94      314.89      4.65 o 
  -3   2   1      389.25      407.09      4.12 o 
  -2   2   1      201.46      181.17      1.32 o 
  -1   2   1     4943.18     4641.30     18.18 o 
   0   2   1      398.66      438.48      2.49 o 
   1   2   1     6389.61     5843.52     42.86 o 
   2   2   1      517.71      527.52      2.58 o 
   3   2   1      267.40      281.07      3.47 o 
   4   2   1       64.90       63.59      2.12 o 
   5   2   1       14.22       13.87      1.78 o 
   7   2   1      121.37      110.55      1.42 o 
   8   2   1       16.98       16.29      0.38 o 
   9   2   1       64.84       66.49      0.68 o 
  10   2   1        2.33        1.74      0.15 o 
 -10   3   1       19.84       19.84      0.42 o 
  -9   3   1        1.52        1.60      0.15 o 
  -8   3   1       64.06       60.75      1.01 o 
  -7   3   1        3.46        3.34      0.22 o 
  -5   3   1       50.57       47.15      2.51 o 
  -4   3   1       60.51       66.46      4.29 o 
  -3   3   1      994.74     1027.39      7.09 o 
  -2   3   1      358.92      375.10      2.23 o 
  -1   3   1      434.25      421.22      2.43 o 
   0   3   1     1061.94     1137.12      5.95 o 
   1   3   1       15.37       13.59      0.33 o 
   2   3   1      229.32      217.39      4.30 o 
   3   3   1     1300.29     1335.97     11.17 o 
   4   3   1      113.81      109.62      2.75 o 
   5   3   1        8.64        7.91      1.31 o 
   7   3   1       10.28        9.74      0.28 o 
   8   3   1       18.12       17.37      0.36 o 
   9   3   1       10.62       11.65      0.25 o 
  -9   4   1       15.18       14.73      0.43 o 
  -8   4   1        1.00        2.01      0.13 o 
  -7   4   1       33.50       31.26      0.43 o 
  -5   4   1       34.55       31.61      1.95 o 
  -4   4   1      204.61      207.29      3.47 o 
  -3   4   1      100.05       99.26      1.72 o 
  -2   4   1      134.76      124.22      1.50 o 
  -1   4   1       84.03       86.64      1.37 o 
   0   4   1     1143.09     1224.51      8.12 o 
   1   4   1     1122.14     1197.67     14.57 o 
   2   4   1      463.34      511.06      5.15 o 
   3   4   1      396.06      390.03      4.56 o 
   4   4   1       28.46       39.10      1.85 o 
   7   4   1      149.81      142.32      0.91 o 
   8   4   1        2.99        3.13      0.18 o 
   9   4   1        8.85        9.03      0.28 o 
  -8   5   1        3.55        3.93      0.21 o 
  -7   5   1        9.16        7.69      0.31 o 
  -5   5   1        5.08        5.63      0.95 o 
  -4   5   1      128.70      151.30      3.27 o 
  -3   5   1       30.42       32.30      1.07 o 
  -2   5   1       19.86       24.37      3.20 o 
  -1   5   1      652.30      706.21      5.96 o 
   0   5   1      605.31      648.73      6.83 o 
   1   5   1      512.46      583.69      5.49 o 
   2   5   1      354.34      399.43      5.96 o 
   3   5   1      143.59      155.73      2.76 o 
   4   5   1      464.74      468.58      6.98 o 
   6   5   1       68.43       63.43      0.78 o 
   7   5   1        8.23        9.21      0.30 o 
   8   5   1        4.39        5.47      0.25 o 
  -8   6   1        9.95        8.52      0.42 o 
  -7   6   1       13.54       13.24      0.61 o 
  -4   6   1       43.07       40.23      1.51 o 
  -3   6   1       18.01       25.19      1.17 o 
  -2   6   1      245.92      266.58      2.88 o 
  -1   6   1       51.87       51.20      1.83 o 
   0   6   1       86.53       83.34      2.34 o 
   1   6   1      190.05      189.73      3.49 o 
   2   6   1      312.92      328.90      3.12 o 
   3   6   1      494.37      505.55      6.00 o 
   4   6   1       17.72       13.40      1.14 o 
   6   6   1       14.37       18.10      0.74 o 
   7   6   1       17.17       15.98      0.56 o 
   8   6   1        6.77        6.38      0.26 o 
  -8   7   1        1.84        2.11      0.25 o 
  -7   7   1       12.23       13.14      0.61 o 
  -3   7   1      162.42      152.61      3.39 o 
  -2   7   1       57.05       54.99      1.98 o 
  -1   7   1       16.48       15.69      1.20 o 
   0   7   1       38.53       38.27      1.77 o 
   1   7   1       58.25       54.56      1.42 o 
   2   7   1       55.26       51.40      1.21 o 
   3   7   1       70.80       70.42      2.20 o 
   4   7   1      307.25      301.72      4.77 o 
   7   7   1       21.43       24.72      0.74 o 
   8   7   1        2.47        3.06      0.19 o 
  -8   8   1        7.05        8.14      0.36 o 
  -7   8   1       10.10       10.67      0.53 o 
  -3   8   1        1.38        1.29      0.53 o 
   1   8   1       55.45       56.57      2.02 o 
   2   8   1       35.02       43.21      1.84 o 
   3   8   1       83.80       87.99      2.59 o 
   4   8   1       81.51       85.12      2.54 o 
   7   8   1       25.83       28.62      0.75 o 
  -8   9   1        2.81        2.95      0.21 o 
  -7   9   1        3.60        3.74      0.35 o 
  -4   9   1       89.46       96.10      2.74 o 
  -3   9   1      179.94      182.75      3.88 o 
   0   9   1        3.60        3.44      0.73 o 
   1   9   1      119.26      124.68      3.18 o 
   2   9   1       47.07       49.88      2.03 o 
   3   9   1       70.04       71.07      2.37 o 
   4   9   1       73.09       72.99      2.36 o 
   7   9   1        2.78        2.78      0.26 o 
  -7  10   1        0.75        0.74      0.18 o 
  -4  10   1       80.42       87.72      2.55 o 
  -3  10   1       31.09       32.72      1.68 o 
  -2  10   1       54.15       52.06      2.12 o 
  -1  10   1        2.13        1.99      0.64 o 
   0  10   1       46.89       43.85      1.95 o 
   1  10   1        3.69        3.02      0.74 o 
   2  10   1       14.25       13.98      1.34 o 
   3  10   1       13.07       15.26      1.37 o 
   4  10   1        3.47        4.57      0.78 o 
  -3  11   1       56.00       62.25      2.18 o 
  -2  11   1        2.90        3.12      0.70 o 
  -1  11   1        6.86        8.88      1.12 o 
   0  11   1        3.78        4.94      0.86 o 
   1  11   1       19.36       19.18      1.31 o 
   2  11   1        3.17        3.86      0.74 o 
   3  11   1       17.56       16.99      1.17 o 
  -1  12   1       54.08       62.95      2.19 o 
   0  12   1       31.15       32.00      1.11 o 
   1  12   1       23.85       24.11      1.57 o 
  -3 -13   2        1.96        2.19      0.17 o 
   1 -13   2        7.95        7.65      0.29 o 
   2 -13   2        2.10        1.56      0.15 o 
  -4 -12   2        1.97        2.33      0.14 o 
  -3 -12   2        2.07        2.10      0.15 o 
  -2 -12   2       16.05       18.45      0.38 o 
  -1 -12   2       13.06       12.16      0.38 o 
   0 -12   2       13.60       15.09      0.41 o 
   1 -12   2        5.32        4.53      0.27 o 
   2 -12   2        1.46        1.74      0.17 o 
   3 -12   2        0.95        0.75      0.09 o 
   4 -12   2        9.48       10.13      0.28 o 
  -6 -11   2        1.86        2.35      0.15 o 
  -5 -11   2        6.72        6.47      0.42 o 
  -4 -11   2       15.07       12.40      0.31 o 
  -3 -11   2       20.20       22.82      0.34 o 
  -2 -11   2       37.37       42.02      0.65 o 
  -1 -11   2        4.82        4.41      0.25 o 
   0 -11   2        1.99        2.42      0.20 o 
   1 -11   2       10.64        9.67      0.34 o 
   2 -11   2       20.19       17.41      0.41 o 
   3 -11   2        5.58        5.44      0.38 o 
   4 -11   2       10.13        9.97      0.24 o 
  -6 -10   2       13.57       14.72      0.34 o 
  -5 -10   2        9.22        8.35      0.24 o 
  -4 -10   2        0.27       -0.02      0.09 o 
  -3 -10   2        7.39        8.14      0.32 o 
  -2 -10   2       27.33       29.14      0.50 o 
  -1 -10   2        4.13        3.61      0.21 o 
   0 -10   2       81.41       78.52      0.84 o 
   1 -10   2       24.41       22.82      0.46 o 
   2 -10   2       61.75       62.25      1.02 o 
   3 -10   2       18.47       19.83      0.49 o 
   4 -10   2        1.90        2.50      0.16 o 
   5 -10   2        9.38        8.02      0.30 o 
  -7  -9   2        6.48        3.87      0.41 o 
  -6  -9   2       14.41       15.88      0.28 o 
  -5  -9   2       51.12       48.37      0.57 o 
  -4  -9   2       53.49       57.03      0.64 o 
  -3  -9   2       15.65       12.70      0.35 o 
  -2  -9   2       48.44       44.39      0.60 o 
  -1  -9   2       28.65       26.45      0.44 o 
   0  -9   2       86.54       85.17      0.86 o 
   1  -9   2        5.95        4.08      0.25 o 
   2  -9   2       17.28       16.37      0.55 o 
   3  -9   2        9.88        8.21      0.34 o 
   4  -9   2       25.11       23.56      0.65 o 
   5  -9   2       15.64       16.39      0.47 o 
  -8  -8   2        3.41        3.52      0.19 o 
  -7  -8   2       21.80       21.53      0.45 o 
  -6  -8   2        7.70        6.76      0.18 o 
  -5  -8   2       80.68       82.25      0.62 o 
  -4  -8   2       22.19       22.22      0.44 o 
  -3  -8   2       98.97      102.19      0.88 o 
  -2  -8   2        1.21        1.42      0.15 o 
  -1  -8   2      162.27      161.64      1.16 o 
   0  -8   2      133.28      131.19      1.30 o 
   1  -8   2        9.55        9.67      0.34 o 
   2  -8   2       35.93       34.34      0.74 o 
   3  -8   2       16.12       16.12      0.27 o 
   4  -8   2       26.76       24.70      0.36 o 
   5  -8   2        9.25        7.52      0.26 o 
   6  -8   2        5.69        5.61      0.31 o 
   7  -8   2       20.48       21.57      0.39 o 
  -9  -7   2        8.97       10.86      0.33 o 
  -8  -7   2        5.60        5.79      0.57 o 
  -7  -7   2       15.37       17.37      0.49 o 
  -6  -7   2       39.13       34.89      0.39 o 
  -5  -7   2       67.20       57.89      0.62 o 
  -4  -7   2       16.19       15.57      0.51 o 
  -3  -7   2      110.24      104.23      1.19 o 
  -2  -7   2       72.58       73.03      1.82 o 
  -1  -7   2       21.24       19.85      0.68 o 
   0  -7   2      141.29      133.32      1.76 o 
   1  -7   2       35.16       33.91      0.90 o 
   2  -7   2        6.19        6.42      0.39 o 
   3  -7   2      175.84      173.60      1.63 o 
   4  -7   2      114.18      111.45      1.00 o 
   5  -7   2       98.70       91.55      0.90 o 
   6  -7   2        6.40        5.52      0.42 o 
   7  -7   2        3.26        3.12      0.29 o 
   8  -7   2        0.84        0.91      0.14 o 
  -9  -6   2        2.63        2.80      0.28 o 
  -8  -6   2       31.49       33.05      0.66 o 
  -7  -6   2       46.27       45.65      0.74 o 
  -6  -6   2       56.94       55.10      0.59 o 
  -5  -6   2        5.61        7.66      0.51 o 
  -4  -6   2      131.71      119.83      1.94 o 
  -3  -6   2      198.32      186.61      2.82 o 
   1  -6   2       50.29       48.77      1.44 o 
   2  -6   2      353.64      356.96      6.85 o 
   3  -6   2      360.84      354.66      7.78 o 
   5  -6   2       73.85       70.77      0.79 o 
   6  -6   2        2.18        3.69      0.34 o 
   7  -6   2        6.43        6.25      0.47 o 
   8  -6   2        2.49        2.68      0.27 o 
 -10  -5   2        4.97        5.52      0.29 o 
  -9  -5   2       11.55       11.23      0.52 o 
  -8  -5   2       17.22       18.97      1.13 o 
  -7  -5   2       75.57       68.70      1.25 o 
  -6  -5   2       16.35       15.82      0.62 o 
  -5  -5   2       72.93       73.09      2.94 o 
  -4  -5   2       34.56       32.25      1.24 o 
  -3  -5   2       99.74      117.93      2.24 o 
   3  -5   2      409.30      389.73      6.55 o 
   4  -5   2      103.90      106.34      2.30 o 
   5  -5   2       94.57       92.41      2.31 o 
   6  -5   2        9.27        9.32      0.97 o 
   7  -5   2        7.64        7.87      0.87 o 
  -8  -4   2       49.95       42.29      1.67 o 
  -7  -4   2       93.59       85.58      1.40 o 
  -6  -4   2      262.37      257.78      4.58 o 
  -5  -4   2      140.71      154.86      2.89 o 
  -4  -4   2       15.80       16.87      0.90 o 
  -1  -4   2       58.11       74.40      4.21 o 
   0  -4   2      403.69      411.21     10.59 o 
   3  -4   2        6.14        8.13      0.69 o 
   4  -4   2       63.87       55.34      1.62 o 
   5  -4   2       18.51       20.04      1.09 o 
   6  -4   2        2.03        1.87      0.49 o 
   7  -4   2       17.54       17.10      1.09 o 
  -8  -3   2       78.57       75.62      2.23 o 
  -7  -3   2      164.08      154.10      1.89 o 
  -6  -3   2        5.73        5.84      0.45 o 
  -5  -3   2      275.43      278.46      3.89 o 
  -4  -3   2      609.74      645.02      6.27 o 
  -3  -3   2      820.39      818.49     16.60 o 
  -2  -3   2      125.17      121.75      3.22 o 
  -1  -3   2      669.74      715.77      9.37 o 
   0  -3   2      256.51      225.52      4.71 o 
   3  -3   2      427.60      459.88      4.75 o 
   4  -3   2       80.48       89.01      2.01 o 
   5  -3   2       48.12       44.19      1.55 o 
   6  -3   2        3.98        2.46      0.54 o 
   7  -3   2       57.08       52.71      1.86 o 
  -8  -2   2      106.21      107.86      2.65 o 
  -7  -2   2       37.08       38.53      1.12 o 
  -6  -2   2       15.97       17.59      1.00 o 
  -5  -2   2       90.18       97.56      2.13 o 
  -4  -2   2      420.47      392.08      8.60 o 
  -3  -2   2      539.61      561.32     10.68 o 
  -2  -2   2       53.48       49.32      1.35 o 
  -1  -2   2      757.88      791.80      9.14 o 
   0  -2   2      553.64      550.18      4.97 o 
   1  -2   2      268.59      265.65      2.98 o 
   2  -2   2       91.45      103.37      3.65 o 
   3  -2   2      446.46      449.44      4.60 o 
   4  -2   2      149.94      151.83      2.61 o 
   5  -2   2      138.58      147.15      2.79 o 
   6  -2   2       21.91       19.10      1.11 o 
   7  -2   2        0.06        0.59      0.37 o 
 -10  -1   2        4.54        4.72      0.31 o 
  -9  -1   2       48.17       50.46      1.74 o 
  -8  -1   2       64.66       66.55      2.06 o 
  -7  -1   2       60.00       61.28      1.90 o 
  -6  -1   2      103.35      106.14      2.35 o 
  -5  -1   2       30.89       35.94      1.04 o 
  -4  -1   2      299.07      321.71      4.51 o 
  -3  -1   2      136.67      145.32      2.56 o 
  -2  -1   2      417.15      471.23      3.99 o 
  -1  -1   2     3004.75     2785.00     34.77 o 
   0  -1   2       33.53       30.50      0.76 o 
   1  -1   2       99.63       86.74      1.02 o 
   2  -1   2      795.78      862.52      6.90 o 
   3  -1   2       68.97       66.80      3.18 o 
   4  -1   2      329.46      317.42      3.31 o 
   5  -1   2       22.65       23.42      0.82 o 
   6  -1   2       73.64       79.00      1.60 o 
   7  -1   2       61.65       61.85      2.00 o 
   9  -1   2        2.84        2.44      0.23 o 
 -10   0   2        7.80        6.79      0.32 o 
  -9   0   2        9.59        9.02      0.44 o 
  -8   0   2      108.89      108.70      2.60 o 
  -7   0   2      236.09      247.65      3.88 o 
  -6   0   2      135.19      125.86      2.26 o 
  -5   0   2      148.09      149.32      2.08 o 
  -4   0   2       60.30       74.01      1.99 o 
  -3   0   2       39.22       50.24      1.42 o 
  -2   0   2     1639.29     1759.73      9.40 o 
  -1   0   2      219.27      241.39      2.68 o 
   0   0   2    11080.22     9072.09     81.11 o 
   1   0   2      548.61      589.10      3.45 o 
   2   0   2      354.19      374.33      4.01 o 
   3   0   2      380.52      424.65      6.00 o 
   4   0   2      471.39      468.84      4.51 o 
   5   0   2      116.42      113.19      2.87 o 
   6   0   2       70.21       75.75      1.57 o 
   7   0   2        7.58        6.08      0.60 o 
   8   0   2       63.25       66.48      1.09 o 
   9   0   2       19.05       20.91      0.52 o 
 -10   1   2        4.47        4.59      0.41 o 
  -9   1   2       48.37       50.90      0.93 o 
  -8   1   2       64.19       64.87      1.11 o 
  -6   1   2      103.36      106.36      2.02 o 
  -5   1   2       31.28       34.70      0.96 o 
  -4   1   2      300.29      321.76      4.32 o 
  -3   1   2      136.10      145.31      2.42 o 
  -2   1   2      414.78      474.49      2.75 o 
  -1   1   2     3005.38     2795.71     13.23 o 
   0   1   2       34.52       32.09      0.77 o 
   1   1   2      100.23       88.23      1.02 o 
   2   1   2      792.78      860.61      8.68 o 
   3   1   2       69.32       66.11      2.04 o 
   4   1   2      331.32      315.34      3.12 o 
   5   1   2       23.08       22.36      0.97 o 
   6   1   2       73.26       75.76      1.57 o 
   7   1   2       61.23       61.20      1.25 o 
   8   1   2        2.17        2.20      0.25 o 
   9   1   2        2.88        2.38      0.16 o 
 -10   2   2        1.65        1.99      0.14 o 
  -9   2   2       29.87       30.50      0.51 o 
  -8   2   2      106.37      108.24      1.42 o 
  -6   2   2       16.22       17.74      1.90 o 
  -5   2   2       90.72       95.35      3.82 o 
  -4   2   2      419.26      413.50      5.51 o 
  -3   2   2      539.69      561.24      5.33 o 
  -2   2   2       53.46       50.04      0.89 o 
  -1   2   2      755.85      783.25      4.06 o 
   0   2   2      555.81      553.10      3.97 o 
   1   2   2      269.00      266.87      2.13 o 
   2   2   2       92.21      100.19      2.18 o 
   3   2   2      448.94      466.66      5.93 o 
   4   2   2      150.23      147.84      2.01 o 
   5   2   2      138.62      136.46      5.20 o 
   7   2   2        0.04       -0.01      0.13 o 
   8   2   2       52.78       55.46      0.68 o 
   9   2   2        2.33        2.32      0.18 o 
 -10   3   2        5.63        6.57      0.27 o 
  -9   3   2        3.10        3.45      0.20 o 
  -8   3   2       77.98       79.19      0.64 o 
  -5   3   2      277.45      276.63      6.48 o 
  -4   3   2      610.41      655.57      7.35 o 
  -3   3   2      819.49      840.98      7.13 o 
  -2   3   2      126.54      121.61      1.46 o 
  -1   3   2      670.90      722.74      4.13 o 
   0   3   2      258.42      232.69      2.34 o 
   1   3   2      344.90      346.38      3.38 o 
   2   3   2      120.24      137.44      2.62 o 
   3   3   2      429.65      472.16      5.95 o 
   4   3   2       81.20       87.70      3.42 o 
   6   3   2        3.90        3.05      0.24 o 
   7   3   2       56.46       54.16      0.47 o 
   8   3   2       16.80       16.71      0.35 o 
   9   3   2       11.26       11.29      0.33 o 
  -9   4   2        8.31        8.39      0.35 o 
  -8   4   2       49.41       45.65      0.48 o 
  -7   4   2       93.17       83.10      0.70 o 
  -5   4   2      139.97      153.54      4.57 o 
  -4   4   2       15.52       17.65      1.14 o 
  -3   4   2      412.64      437.99      5.27 o 
  -2   4   2      118.66      129.31      2.13 o 
  -1   4   2       57.63       77.02      1.64 o 
   0   4   2      405.09      420.83      4.16 o 
   1   4   2      496.41      491.31      4.55 o 
   2   4   2      362.21      376.22      4.84 o 
   3   4   2        6.26        6.89      0.96 o 
   4   4   2       63.82       54.72      1.43 o 
   6   4   2        1.93        2.12      0.15 o 
   7   4   2       17.60       17.75      0.29 o 
   8   4   2        0.76        1.05      0.17 o 
  -8   5   2       17.16       19.06      0.73 o 
  -7   5   2       75.52       69.75      0.80 o 
  -4   5   2       34.83       32.48      1.71 o 
  -3   5   2       99.22      121.22      3.25 o 
  -2   5   2      304.62      301.17      4.54 o 
  -1   5   2       25.06       17.43      1.41 o 
   0   5   2       29.62       26.17      1.27 o 
   1   5   2       78.53       75.40      2.08 o 
   2   5   2       65.25       75.88      2.09 o 
   3   5   2      411.21      397.56      4.01 o 
   4   5   2      103.67      106.37      2.52 o 
   6   5   2        9.37        9.34      0.49 o 
   7   5   2        7.76        8.07      0.25 o 
  -8   6   2       31.94       32.43      0.79 o 
  -7   6   2       46.53       45.08      1.11 o 
  -4   6   2      131.04      123.46      3.47 o 
  -3   6   2      198.43      182.44      4.38 o 
  -2   6   2        6.99        5.58      0.77 o 
  -1   6   2      182.84      191.18      3.88 o 
   0   6   2       20.93       32.10      1.56 o 
   1   6   2       49.97       49.52      1.25 o 
   2   6   2      354.45      365.17      3.89 o 
   3   6   2      360.27      348.47      3.86 o 
   4   6   2       27.82       28.10      1.40 o 
   5   6   2       73.93       74.00      2.37 o 
   6   6   2        2.18        3.68      0.35 o 
   7   6   2        6.39        5.64      0.39 o 
  -8   7   2        5.72        6.16      0.40 o 
  -7   7   2       15.71       15.47      0.68 o 
  -2   7   2       71.79       70.52      2.46 o 
  -1   7   2       20.98       19.23      0.86 o 
   0   7   2      140.35      131.18      2.21 o 
   1   7   2       35.42       32.36      1.12 o 
   2   7   2        6.45        6.67      0.66 o 
   3   7   2      175.79      176.57      3.59 o 
   4   7   2      113.37      115.68      2.88 o 
   6   7   2        6.42        5.64      0.47 o 
   7   7   2        3.23        3.19      0.30 o 
  -8   8   2        3.44        3.52      0.30 o 
  -7   8   2       21.91       20.98      0.74 o 
  -1   8   2      161.44      162.77      3.40 o 
   0   8   2      133.48      131.04      3.11 o 
   1   8   2        9.18        9.73      1.07 o 
   2   8   2       35.71       35.10      1.65 o 
   3   8   2       16.26       14.82      1.31 o 
   4   8   2       26.85       23.95      1.39 o 
   6   8   2        5.65        6.09      0.48 o 
   7   8   2       20.27       22.42      0.58 o 
  -8   9   2        8.64        9.76      0.35 o 
  -7   9   2        6.39        6.04      0.44 o 
  -1   9   2       28.72       24.95      1.46 o 
   0   9   2       86.22       87.78      2.66 o 
   1   9   2        5.93        4.96      0.85 o 
   2   9   2       17.26       16.36      1.42 o 
   3   9   2        9.96        9.70      1.11 o 
   4   9   2       24.98       22.86      1.36 o 
   6   9   2       35.70       34.86      0.86 o 
   7   9   2        1.17        1.47      0.17 o 
  -7  10   2        7.81        9.89      0.42 o 
  -3  10   2        7.65       10.26      1.14 o 
  -1  10   2        4.28        4.11      0.81 o 
   0  10   2       81.40       74.40      2.49 o 
   1  10   2       24.13       22.71      1.41 o 
   2  10   2       61.89       63.25      2.27 o 
   3  10   2       18.33       19.92      1.29 o 
   4  10   2        1.83        2.00      0.60 o 
  -3  11   2       20.11       22.31      1.38 o 
  -2  11   2       37.66       40.69      1.85 o 
  -1  11   2        4.84        5.14      0.84 o 
   0  11   2        1.93        3.29      0.70 o 
   1  11   2       10.68        9.75      1.11 o 
   2  11   2       20.01       17.19      1.36 o 
   3  11   2        5.49        5.17      0.77 o 
  -1  12   2       13.12       12.08      1.16 o 
   0  12   2       13.66       15.04      1.26 o 
  -5 -12   3        5.24        6.16      0.23 o 
  -4 -12   3       13.26       13.02      0.27 o 
  -3 -12   3        4.66        4.80      0.21 o 
  -2 -12   3       35.10       33.59      0.56 o 
  -1 -12   3       20.55       21.28      0.46 o 
   0 -12   3       16.46       18.07      0.42 o 
   1 -12   3        3.21        2.73      0.22 o 
   2 -12   3        1.62        1.41      0.12 o 
   3 -12   3        2.59        2.81      0.13 o 
  -6 -11   3        2.94        3.42      0.16 o 
  -5 -11   3       17.33       18.35      0.31 o 
  -4 -11   3        8.52        7.37      0.33 o 
  -3 -11   3       19.41       20.40      0.32 o 
  -2 -11   3       19.12       17.49      0.42 o 
  -1 -11   3       14.17       12.44      0.38 o 
   0 -11   3        5.45        6.13      0.34 o 
   1 -11   3       56.65       58.72      0.73 o 
   2 -11   3        5.94        4.94      0.25 o 
   3 -11   3        0.64        0.95      0.12 o 
   4 -11   3        7.63        7.92      0.28 o 
  -6 -10   3       20.78       19.25      0.87 o 
  -5 -10   3       33.76       33.53      0.40 o 
  -4 -10   3       64.91       65.39      0.61 o 
  -3 -10   3        8.39        7.72      0.34 o 
  -2 -10   3       25.14       27.15      0.55 o 
  -1 -10   3       18.27       18.25      0.42 o 
   0 -10   3       36.69       35.43      0.57 o 
   1 -10   3       43.60       41.94      0.61 o 
   2 -10   3       22.82       22.19      0.47 o 
   3 -10   3       20.15       21.86      0.41 o 
   4 -10   3        6.98        8.50      0.23 o 
  -7  -9   3        1.50        1.24      0.29 o 
  -6  -9   3        5.96        5.73      0.19 o 
  -5  -9   3        9.95       10.34      0.35 o 
  -4  -9   3       39.23       40.89      0.49 o 
  -3  -9   3       68.20       73.39      0.77 o 
  -2  -9   3        9.78        9.42      0.34 o 
  -1  -9   3        6.82        6.53      0.30 o 
   0  -9   3       13.11       12.27      0.37 o 
   1  -9   3       81.03       82.80      0.85 o 
   2  -9   3       15.21       14.50      0.75 o 
   3  -9   3        2.82        3.27      0.20 o 
   4  -9   3       63.45       63.36      0.67 o 
   5  -9   3        5.82        6.10      0.25 o 
  -7  -8   3        5.36        6.85      0.58 o 
  -6  -8   3        7.24        9.36      0.24 o 
  -5  -8   3       76.07       75.94      0.53 o 
  -4  -8   3       73.90       73.95      0.66 o 
  -3  -8   3       25.16       27.05      0.46 o 
  -2  -8   3       39.32       37.96      0.53 o 
  -1  -8   3       27.70       25.31      0.46 o 
   0  -8   3       17.90       11.92      0.34 o 
   1  -8   3      143.07      136.36      1.23 o 
   2  -8   3       27.24       24.20      0.77 o 
   3  -8   3      171.00      167.78      0.92 o 
   4  -8   3       77.91       81.08      0.63 o 
   5  -8   3       20.73       17.57      0.33 o 
   6  -8   3        1.88        1.92      0.18 o 
  -9  -7   3        4.02        3.48      0.21 o 
  -8  -7   3        4.99        5.73      0.43 o 
  -7  -7   3        8.62        9.25      0.38 o 
  -6  -7   3       99.69       97.64      0.62 o 
  -5  -7   3       65.05       70.60      0.97 o 
  -4  -7   3       31.43       32.60      0.52 o 
  -3  -7   3        5.37        5.79      0.37 o 
  -2  -7   3      190.66      180.65      1.87 o 
  -1  -7   3        2.85        3.66      0.29 o 
   0  -7   3        2.19        2.20      0.25 o 
   1  -7   3       46.55       45.05      0.87 o 
   2  -7   3        4.65        4.19      0.57 o 
   3  -7   3       26.88       23.71      1.17 o 
   4  -7   3      190.44      185.01      1.07 o 
   5  -7   3       25.92       27.51      0.44 o 
   6  -7   3        4.66        4.26      0.35 o 
   7  -7   3        9.11        9.12      0.36 o 
  -9  -6   3       11.19       13.81      0.49 o 
  -8  -6   3       13.42       12.33      0.42 o 
  -7  -6   3        4.51        5.69      0.40 o 
  -6  -6   3      116.57      116.68      0.66 o 
  -5  -6   3      116.82      114.05      1.22 o 
  -4  -6   3      118.06      116.99      1.33 o 
  -2  -6   3      162.33      146.33      2.47 o 
  -1  -6   3       25.26       23.43      1.00 o 
   0  -6   3       66.33       78.69      1.29 o 
   1  -6   3        3.30        2.52      0.33 o 
   2  -6   3       45.12       42.69      1.44 o 
   3  -6   3      198.49      197.60      3.29 o 
   5  -6   3       24.75       21.85      0.41 o 
   6  -6   3        5.16        4.86      0.44 o 
   7  -6   3        5.81        5.30      0.39 o 
   8  -6   3        0.30        0.44      0.13 o 
 -10  -5   3        6.30        7.67      0.33 o 
  -9  -5   3       28.85       29.56      0.79 o 
  -8  -5   3       17.42       16.33      0.63 o 
  -7  -5   3       12.97       13.35      0.62 o 
  -6  -5   3      214.33      196.96      1.67 o 
  -5  -5   3       51.07       54.27      0.81 o 
  -4  -5   3       47.49       48.62      1.59 o 
  -3  -5   3      513.41      478.46      5.28 o 
   2  -5   3       77.43       62.96      1.66 o 
   3  -5   3        7.73        7.61      0.75 o 
   4  -5   3      119.52      116.27      2.56 o 
   5  -5   3       13.05       12.95      1.11 o 
   6  -5   3       64.86       63.31      2.02 o 
   8  -5   3        0.51        0.50      0.16 o 
  -8  -4   3       27.15       28.75      0.82 o 
  -7  -4   3       27.67       30.40      0.86 o 
  -6  -4   3       93.78       82.35      1.08 o 
  -5  -4   3       14.61       17.63      1.03 o 
  -4  -4   3       74.18       80.73      1.98 o 
  -3  -4   3       16.47       15.68      0.83 o 
   2  -4   3      330.12      323.27      3.77 o 
   3  -4   3       33.62       35.60      0.89 o 
   4  -4   3       59.72       57.84      1.75 o 
   5  -4   3       54.31       58.49      1.91 o 
   6  -4   3       25.23       22.45      1.26 o 
  -8  -3   3       26.30       26.25      0.81 o 
  -7  -3   3       78.17       76.72      1.34 o 
  -6  -3   3       15.85       16.09      0.46 o 
  -5  -3   3       37.72       35.13      1.38 o 
  -4  -3   3      131.13      148.64      2.65 o 
  -2  -3   3       51.96       72.72      4.37 o 
  -1  -3   3      758.02      866.93     16.81 o 
   0  -3   3      588.72      589.94     12.70 o 
   2  -3   3      209.84      202.27      2.78 o 
   3  -3   3      131.92      129.44      2.35 o 
   4  -3   3       75.08       69.69      1.89 o 
   5  -3   3       30.15       28.37      1.34 o 
   6  -3   3      151.51      151.18      3.21 o 
   7  -3   3        8.05        9.60      0.95 o 
  -8  -2   3        4.11        3.66      0.40 o 
  -7  -2   3       94.34       92.25      1.11 o 
  -6  -2   3      185.20      180.64      2.80 o 
  -5  -2   3      137.12      150.31      2.81 o 
  -4  -2   3      494.04      493.98      5.28 o 
  -3  -2   3        5.62        2.62      1.05 o 
  -2  -2   3      180.62      222.84      4.84 o 
  -1  -2   3      258.29      260.53      6.27 o 
   0  -2   3      636.43      643.44     12.22 o 
   3  -2   3      154.71      151.71      1.83 o 
   4  -2   3      105.16       94.87      1.57 o 
   5  -2   3       82.67       77.24      2.14 o 
   6  -2   3       17.15       16.48      1.09 o 
   7  -2   3       20.51       19.48      1.16 o 
   9  -2   3        5.28        5.71      0.25 o 
 -10  -1   3        2.65        2.31      0.23 o 
  -8  -1   3       29.24       29.55      1.26 o 
  -7  -1   3      149.33      140.97      1.38 o 
  -6  -1   3       75.01       75.89      2.02 o 
  -5  -1   3      136.50      143.26      2.66 o 
  -4  -1   3      244.74      260.03      3.20 o 
  -3  -1   3     1101.39     1091.08      9.08 o 
  -2  -1   3      473.62      513.19      5.57 o 
  -1  -1   3      145.55      148.35      2.76 o 
   0  -1   3      184.46      173.50      2.90 o 
   1  -1   3      388.31      360.24      7.15 o 
   2  -1   3      578.68      610.82     10.79 o 
   3  -1   3      121.17      123.50      1.56 o 
   4  -1   3       37.35       37.40      1.00 o 
   5  -1   3      329.35      324.55      3.36 o 
   6  -1   3       40.17       37.31      1.18 o 
   7  -1   3        2.60        1.93      0.51 o 
   9  -1   3        0.91        1.11      0.14 o 
 -10   0   3        0.02        0.09      0.11 o 
  -9   0   3       31.57       30.58      0.75 o 
  -8   0   3        9.72       10.18      0.61 o 
  -7   0   3      171.29      153.14      3.28 o 
  -6   0   3      371.77      357.66      4.16 o 
  -5   0   3       44.71       40.98      2.26 o 
  -4   0   3      327.04      328.39      5.19 o 
  -3   0   3      572.54      580.73      5.84 o 
  -2   0   3      121.80      138.27      1.72 o 
  -1   0   3      589.01      548.69      4.17 o 
   0   0   3       37.62       37.42      1.10 o 
   2   0   3        0.19        0.50      0.44 o 
   3   0   3       17.92       23.34      0.68 o 
   4   0   3      335.57      316.56      3.39 o 
   5   0   3      186.80      180.08      2.42 o 
   6   0   3       45.92       47.93      1.30 o 
   7   0   3        0.12        0.24      0.25 o 
   8   0   3       23.89       22.61      0.59 o 
   9   0   3       19.07       22.24      0.47 o 
 -10   1   3        2.73        2.98      0.29 o 
  -9   1   3       17.43       16.83      0.55 o 
  -8   1   3       28.81       28.81      0.74 o 
  -7   1   3      149.66      138.81      2.26 o 
  -6   1   3       75.20       74.08      4.16 o 
  -5   1   3      136.72      139.13      2.37 o 
  -4   1   3      246.90      269.89      4.54 o 
  -3   1   3     1101.94     1093.14      8.79 o 
  -2   1   3      471.65      515.07      3.91 o 
  -1   1   3      145.66      147.66      1.96 o 
   0   1   3      184.19      171.37      2.81 o 
   1   1   3      386.79      359.86      9.13 o 
   2   1   3      577.34      619.41      6.91 o 
   3   1   3      122.05      125.66      1.55 o 
   4   1   3       38.17       37.26      0.77 o 
   5   1   3      328.95      322.11      3.35 o 
   6   1   3       39.85       33.74      0.64 o 
   7   1   3        2.64        2.46      0.38 o 
   8   1   3        7.29        7.99      0.48 o 
   9   1   3        0.90        1.06      0.10 o 
 -10   2   3        5.92        5.86      0.22 o 
  -9   2   3       14.97       13.09      0.34 o 
  -8   2   3        4.03        3.58      0.23 o 
  -7   2   3       93.24       88.60      1.80 o 
  -6   2   3      185.98      178.22      2.32 o 
  -5   2   3      138.55      148.74      5.09 o 
  -4   2   3      496.17      512.41      6.58 o 
  -3   2   3        5.82        3.04      0.52 o 
  -2   2   3      179.22      224.07      2.06 o 
  -1   2   3      258.54      264.20      2.84 o 
   0   2   3      640.62      627.64      5.89 o 
   1   2   3      310.63      324.19      6.25 o 
   2   2   3      876.38      861.52      8.75 o 
   3   2   3      153.23      151.14      1.83 o 
   4   2   3      104.87       94.20      1.23 o 
   5   2   3       83.11       75.78      1.53 o 
   6   2   3       17.27       14.56      0.31 o 
   7   2   3       20.15       20.98      0.42 o 
   8   2   3       19.83       22.69      0.40 o 
   9   2   3        5.35        6.13      0.24 o 
 -10   3   3        7.98        7.64      0.29 o 
  -9   3   3       30.40       30.59      0.60 o 
  -8   3   3       26.14       25.85      0.37 o 
  -7   3   3       77.93       73.20      1.03 o 
  -5   3   3       38.83       33.59      2.33 o 
  -4   3   3      131.97      148.84      3.30 o 
  -3   3   3      850.53      890.62      8.62 o 
  -2   3   3       51.66       75.71      2.35 o 
  -1   3   3      756.51      853.13      7.62 o 
   0   3   3      588.09      608.92      5.35 o 
   1   3   3       17.48       15.46      1.31 o 
   2   3   3      209.34      203.66      2.39 o 
   3   3   3      130.72      126.46      1.58 o 
   4   3   3       76.00       68.43      1.32 o 
   5   3   3       29.76       27.95      1.49 o 
   6   3   3      150.50      151.43      0.93 o 
   7   3   3        8.08        9.27      0.36 o 
   8   3   3        9.39       10.59      0.25 o 
  -9   4   3        5.35        6.42      0.31 o 
  -8   4   3       27.00       29.09      0.38 o 
  -7   4   3       27.83       29.91      0.39 o 
  -5   4   3       14.53       17.66      1.69 o 
  -4   4   3       75.62       85.20      3.23 o 
  -3   4   3       16.50       16.51      1.40 o 
  -2   4   3      546.63      625.65      7.49 o 
  -1   4   3       16.74        8.77      0.91 o 
   0   4   3      588.69      577.81      6.16 o 
   1   4   3      580.09      562.27      9.07 o 
   2   4   3      328.65      329.32      6.63 o 
   3   4   3       33.97       36.64      0.92 o 
   4   4   3       59.60       56.56      1.34 o 
   5   4   3       53.84       57.47      2.12 o 
   6   4   3       25.00       22.50      0.34 o 
   7   4   3        7.37        7.30      0.35 o 
   8   4   3        2.47        3.02      0.20 o 
  -8   5   3       17.48       16.82      0.35 o 
  -7   5   3       12.85       12.97      0.88 o 
  -4   5   3       47.55       47.22      2.47 o 
  -3   5   3      515.79      490.21      8.62 o 
  -2   5   3      193.34      217.60      4.25 o 
  -1   5   3      197.54      210.87      4.11 o 
   0   5   3      346.21      356.88      6.10 o 
   1   5   3       17.86       16.45      1.20 o 
   2   5   3       77.06       65.98      1.59 o 
   3   5   3        7.73        8.18      0.56 o 
   4   5   3      119.94      112.89      1.96 o 
   5   5   3       12.80       12.91      0.35 o 
   6   5   3       64.50       63.58      0.69 o 
   7   5   3        1.79        1.46      0.14 o 
  -8   6   3       13.55       12.95      0.54 o 
  -7   6   3        4.36        6.58      0.52 o 
  -3   6   3       18.16       15.71      1.50 o 
  -2   6   3      164.77      143.51      3.62 o 
  -1   6   3       25.20       22.07      1.41 o 
   0   6   3       65.36       78.13      1.63 o 
   1   6   3        3.22        2.52      0.41 o 
   2   6   3       44.51       41.29      1.43 o 
   3   6   3      198.69      196.99      3.72 o 
   4   6   3       31.34       28.56      1.45 o 
   6   6   3        5.02        4.41      0.36 o 
   7   6   3        5.89        5.64      0.28 o 
  -8   7   3        5.01        5.17      0.38 o 
  -7   7   3        8.62        7.63      0.55 o 
  -2   7   3      190.00      175.17      6.73 o 
  -1   7   3        2.89        2.92      0.47 o 
   0   7   3        2.23        2.65      0.44 o 
   1   7   3       46.20       43.86      1.76 o 
   2   7   3        4.52        4.76      0.78 o 
   3   7   3       27.00       24.92      1.40 o 
   4   7   3      191.22      188.35      3.78 o 
   5   7   3       26.24       26.20      1.40 o 
   6   7   3        4.61        4.50      0.39 o 
   7   7   3        9.09        8.83      0.32 o 
  -8   8   3        7.35        6.03      0.35 o 
  -1   8   3       27.72       24.40      1.36 o 
   0   8   3       18.06       13.08      1.23 o 
   1   8   3      143.24      132.09      3.20 o 
   2   8   3       27.14       26.28      1.47 o 
   3   8   3      170.85      172.45      3.68 o 
   4   8   3       78.41       79.05      2.44 o 
   5   8   3       20.80       16.82      1.14 o 
   6   8   3        1.84        1.47      0.24 o 
   7   8   3        4.51        4.73      0.21 o 
  -8   9   3       22.22       24.44      0.55 o 
  -1   9   3        6.78        7.48      0.98 o 
   0   9   3       13.11       13.22      1.27 o 
   1   9   3       81.13       81.24      2.57 o 
   2   9   3       15.45       15.94      1.41 o 
   3   9   3        2.91        3.77      0.75 o 
   4   9   3       63.58       60.04      2.05 o 
   6   9   3        0.04        0.02      0.13 o 
  -7  10   3        0.38        0.40      0.17 o 
  -1  10   3       18.27       19.51      1.51 o 
   0  10   3       36.69       34.73      1.71 o 
   1  10   3       43.86       42.22      1.87 o 
   2  10   3       23.00       21.51      1.36 o 
   3  10   3       20.04       20.47      1.27 o 
  -3  11   3       19.54       20.98      1.32 o 
   0  11   3        5.52        6.32      0.88 o 
   1  11   3       56.82       59.07      2.07 o 
   2  11   3        5.93        6.21      0.82 o 
  -4 -12   4        2.45        3.96      0.15 o 
  -3 -12   4        3.03        2.79      0.16 o 
  -2 -12   4        2.28        2.61      0.25 o 
  -1 -12   4        8.21        7.40      0.44 o 
   0 -12   4        1.74        1.95      0.15 o 
   1 -12   4       12.83       13.32      0.39 o 
   2 -12   4        4.32        4.08      0.15 o 
  -5 -11   4       14.48       14.81      0.27 o 
  -4 -11   4        6.30        7.39      0.42 o 
  -3 -11   4        2.91        3.42      0.32 o 
  -2 -11   4       15.95       16.51      0.40 o 
  -1 -11   4        4.43        4.28      0.26 o 
   0 -11   4       31.89       30.18      0.52 o 
   1 -11   4        6.62        6.28      0.38 o 
   2 -11   4        6.69        6.49      0.22 o 
   3 -11   4        3.78        4.53      0.16 o 
  -6 -10   4       10.29       10.91      0.56 o 
  -5 -10   4        2.25        2.87      0.22 o 
  -4 -10   4        4.12        3.41      0.18 o 
  -3 -10   4       40.60       43.14      0.66 o 
  -2 -10   4        5.81        5.88      0.34 o 
  -1 -10   4       15.89       17.12      0.44 o 
   0 -10   4       31.33       30.53      0.56 o 
   1 -10   4       56.01       52.76      0.71 o 
   2 -10   4       29.29       29.70      0.46 o 
   3 -10   4        4.08        4.55      0.25 o 
   4 -10   4        7.50        7.63      0.27 o 
  -7  -9   4        3.21        2.15      0.33 o 
  -6  -9   4        1.37        1.69      0.16 o 
  -5  -9   4       34.71       32.62      0.39 o 
  -4  -9   4       45.24       48.73      0.54 o 
  -3  -9   4       56.08       59.20      0.78 o 
  -2  -9   4       62.68       72.19      0.87 o 
  -1  -9   4      132.69      131.98      1.36 o 
   0  -9   4       33.96       31.47      0.83 o 
   1  -9   4       27.80       27.02      0.53 o 
   2  -9   4       53.73       50.39      0.82 o 
   3  -9   4        1.64        1.37      0.14 o 
   4  -9   4        7.65        8.87      0.34 o 
  -7  -8   4        7.40        7.58      0.61 o 
  -6  -8   4        7.89        7.47      0.21 o 
  -5  -8   4       76.30       79.16      0.62 o 
  -4  -8   4        3.90        3.60      0.19 o 
  -3  -8   4       20.82       24.42      0.47 o 
  -2  -8   4       39.72       43.77      0.71 o 
  -1  -8   4       93.71       92.59      0.97 o 
   0  -8   4      144.57      139.55      1.19 o 
   1  -8   4      113.10      111.52      1.58 o 
   2  -8   4       14.17       13.83      0.52 o 
   3  -8   4       14.95       16.51      0.26 o 
   4  -8   4       14.39       15.35      0.36 o 
   5  -8   4        1.68        1.84      0.17 o 
  -9  -7   4       10.03       10.47      0.26 o 
  -8  -7   4        8.20        9.86      0.32 o 
  -7  -7   4       35.18       33.33      0.53 o 
  -6  -7   4       16.16       15.59      0.30 o 
  -5  -7   4       44.83       39.00      0.49 o 
  -4  -7   4       36.97       36.35      0.57 o 
  -3  -7   4       57.86       57.84      0.69 o 
  -2  -7   4      296.28      280.84      1.92 o 
  -1  -7   4       88.43       81.80      0.83 o 
   0  -7   4      103.33       90.08      0.90 o 
   1  -7   4       28.26       28.90      1.28 o 
   2  -7   4        4.15        5.17      0.69 o 
   3  -7   4       60.02       58.63      0.55 o 
   4  -7   4        2.02        2.27      0.18 o 
   5  -7   4       32.45       31.66      0.76 o 
   6  -7   4        2.16        2.66      0.25 o 
   7  -7   4        1.90        1.82      0.14 o 
  -9  -6   4        0.32        0.39      0.15 o 
  -8  -6   4       26.93       30.18      0.62 o 
  -7  -6   4       29.43       26.11      0.48 o 
  -6  -6   4        1.83        0.87      0.11 o 
  -5  -6   4       70.89       73.69      0.85 o 
  -4  -6   4      238.65      230.42      1.37 o 
  -3  -6   4      102.74       94.07      1.18 o 
  -2  -6   4        7.34        8.46      0.75 o 
  -1  -6   4      142.06      126.37      1.69 o 
   0  -6   4       11.57       12.11      0.81 o 
   1  -6   4      118.94      118.45      2.47 o 
   2  -6   4      208.23      209.93      3.47 o 
   3  -6   4       78.13       73.85      2.06 o 
   4  -6   4       19.93       19.83      0.42 o 
   5  -6   4       20.28       21.54      0.72 o 
   6  -6   4        6.59        7.34      0.42 o 
   7  -6   4        8.45        9.52      0.39 o 
 -10  -5   4       11.74       12.27      0.39 o 
  -9  -5   4        8.44       11.61      0.39 o 
  -8  -5   4        6.89        6.67      0.35 o 
  -7  -5   4        5.34        7.61      0.40 o 
  -6  -5   4      125.78      134.65      1.39 o 
  -5  -5   4       20.30       22.11      0.84 o 
  -4  -5   4       41.78       41.16      0.69 o 
  -3  -5   4      238.52      237.42      3.64 o 
  -1  -5   4       61.74       64.88      1.61 o 
   0  -5   4      147.69      140.46      2.49 o 
   1  -5   4       61.78       59.95      1.66 o 
   2  -5   4       15.38       14.02      0.90 o 
   3  -5   4      116.07      111.86      2.48 o 
   4  -5   4       22.68       21.25      0.81 o 
   5  -5   4       39.10       35.19      1.54 o 
   7  -5   4       13.43       12.34      0.51 o 
 -10  -4   4        9.52        9.97      0.42 o 
  -9  -4   4        2.21        1.87      0.36 o 
  -8  -4   4       25.38       30.31      0.66 o 
  -7  -4   4       49.18       46.44      0.82 o 
  -6  -4   4       48.05       50.64      0.83 o 
  -5  -4   4       48.08       49.78      0.78 o 
  -4  -4   4        9.31       11.69      0.85 o 
  -3  -4   4      318.88      312.26      4.15 o 
  -2  -4   4       18.15       18.05      0.94 o 
  -1  -4   4       35.44       30.30      1.12 o 
   1  -4   4      179.56      170.45      2.78 o 
   2  -4   4      104.24      104.44      1.55 o 
   3  -4   4       38.57       40.36      1.03 o 
   4  -4   4        4.59        3.71      0.43 o 
   5  -4   4      127.44      127.42      2.89 o 
   6  -4   4       24.72       22.40      1.24 o 
  -9  -3   4       34.71       33.23      1.04 o 
  -8  -3   4       68.39       65.59      1.05 o 
  -7  -3   4       25.08       22.33      0.58 o 
  -6  -3   4        9.45        8.95      0.43 o 
  -5  -3   4      162.72      170.97      3.20 o 
  -4  -3   4       32.76       38.58      1.39 o 
  -3  -3   4       10.42       10.44      0.73 o 
  -2  -3   4       97.50       95.49      1.98 o 
   1  -3   4      123.04      113.28      1.49 o 
   2  -3   4       28.99       29.90      0.67 o 
   3  -3   4       25.10       27.58      0.85 o 
   4  -3   4        9.42        8.98      0.62 o 
   5  -3   4        4.51        4.06      0.68 o 
   6  -3   4       44.79       41.88      1.68 o 
 -10  -2   4        7.77        7.95      0.35 o 
  -9  -2   4       22.77       22.49      0.90 o 
  -8  -2   4       12.07       11.48      0.45 o 
  -7  -2   4       20.23       19.47      0.55 o 
  -6  -2   4       85.10       80.28      1.79 o 
  -5  -2   4       37.83       43.53      1.56 o 
  -4  -2   4       27.39       24.63      1.08 o 
  -3  -2   4      214.91      200.36      3.04 o 
  -1  -2   4       48.15       64.70      4.00 o 
   0  -2   4       20.59       16.58      1.94 o 
   1  -2   4      528.02      528.00      3.71 o 
   2  -2   4       81.33       85.01      1.38 o 
   3  -2   4       23.39       27.76      0.70 o 
   4  -2   4       51.41       52.62      1.02 o 
   5  -2   4       51.62       51.16      1.83 o 
   6  -2   4       25.47       24.23      1.30 o 
   8  -2   4        6.62        5.76      0.29 o 
 -10  -1   4       16.52       18.80      0.51 o 
  -9  -1   4       20.30       18.95      0.98 o 
  -8  -1   4      118.12      110.60      2.03 o 
  -7  -1   4        5.52        5.15      0.35 o 
  -6  -1   4       65.58       61.40      1.57 o 
  -5  -1   4       19.57       22.26      1.11 o 
  -4  -1   4       68.40       75.04      1.83 o 
  -3  -1   4      452.86      518.50      5.38 o 
  -2  -1   4      658.38      685.76     15.28 o 
  -1  -1   4       65.55       83.47      4.34 o 
   0  -1   4      733.00      839.81     15.26 o 
   1  -1   4        4.82        4.41      0.36 o 
   2  -1   4       32.57       37.05      0.90 o 
   3  -1   4      167.68      165.04      3.18 o 
   4  -1   4       23.48       25.65      0.72 o 
   5  -1   4       80.57       76.22      1.61 o 
   6  -1   4        1.46        2.12      0.40 o 
   8  -1   4       23.93       24.91      0.57 o 
 -10   0   4        0.17        0.01      0.08 o 
  -9   0   4        0.53        0.39      0.14 o 
  -8   0   4        6.93        7.31      0.38 o 
  -7   0   4       40.95       42.71      0.77 o 
  -6   0   4       12.49       12.04      0.42 o 
  -5   0   4       34.44       42.00      1.46 o 
  -4   0   4      124.85      148.37      2.08 o 
  -3   0   4      467.79      522.92      9.76 o 
  -2   0   4      112.22      103.91      5.15 o 
  -1   0   4      595.42      654.10     13.47 o 
   0   0   4        9.19        7.72      0.95 o 
   1   0   4       80.52       96.72      2.78 o 
   2   0   4        2.41        2.12      0.32 o 
   3   0   4        0.23        0.23      0.16 o 
   4   0   4       47.20       47.66      0.97 o 
   5   0   4        8.94       10.35      0.73 o 
   6   0   4        1.67        1.33      0.34 o 
   7   0   4        7.93        8.62      0.41 o 
   8   0   4       10.26       10.29      0.27 o 
 -10   1   4       16.64       18.32      0.43 o 
  -9   1   4       20.12       20.47      0.39 o 
  -8   1   4      117.94      109.66      1.20 o 
  -7   1   4        5.47        5.18      0.58 o 
  -6   1   4       65.56       60.27      0.96 o 
  -5   1   4       20.03       21.00      0.99 o 
  -4   1   4       68.16       71.40      1.49 o 
  -3   1   4      452.38      537.68      9.67 o 
  -2   1   4      655.49      718.30     17.65 o 
  -1   1   4       65.46       84.56      2.09 o 
   0   1   4      734.74      846.81     12.75 o 
   1   1   4        4.53        4.02      0.47 o 
   2   1   4       33.35       36.93      1.20 o 
   3   1   4      167.37      168.75      1.67 o 
   4   1   4       23.19       25.31      0.73 o 
   5   1   4       81.14       77.20      1.62 o 
   6   1   4        1.47        1.74      0.20 o 
   7   1   4       72.31       75.77      0.81 o 
   8   1   4       24.00       25.81      0.39 o 
 -10   2   4        7.75        8.95      0.32 o 
  -9   2   4       22.69       22.88      0.43 o 
  -8   2   4       11.93       11.99      0.46 o 
  -7   2   4       20.27       19.90      0.50 o 
  -6   2   4       85.38       79.91      1.67 o 
  -5   2   4       37.84       42.92      2.92 o 
  -4   2   4       26.97       24.96      2.02 o 
  -3   2   4      212.15      207.58      5.49 o 
  -2   2   4      158.76      156.26      4.67 o 
  -1   2   4       49.52       69.69      1.97 o 
   0   2   4       20.17       16.38      1.57 o 
   1   2   4      527.52      535.91      4.79 o 
   2   2   4       80.42       84.11      1.80 o 
   3   2   4       22.95       27.14      0.84 o 
   4   2   4       52.04       51.85      1.31 o 
   5   2   4       52.16       49.32      0.60 o 
   6   2   4       25.30       23.55      0.44 o 
   7   2   4        3.53        3.87      0.22 o 
   8   2   4        6.56        6.00      0.18 o 
 -10   3   4       21.94       22.96      0.43 o 
  -9   3   4       34.83       35.76      0.47 o 
  -8   3   4       68.15       64.87      0.55 o 
  -7   3   4       25.17       22.38      0.42 o 
  -5   3   4      162.36      165.53      5.66 o 
  -4   3   4       32.86       37.40      2.49 o 
  -3   3   4       10.26        9.05      1.41 o 
  -2   3   4       96.61       99.10      2.83 o 
  -1   3   4      286.96      287.76      4.93 o 
   0   3   4      849.50      882.16     13.47 o 
   1   3   4      123.27      113.00      1.96 o 
   2   3   4       29.32       29.99      0.82 o 
   3   3   4       24.96       27.80      0.86 o 
   4   3   4        9.70        9.52      0.71 o 
   5   3   4        4.57        4.07      0.19 o 
   6   3   4       44.77       42.67      0.43 o 
   7   3   4       13.30       12.92      0.29 o 
   8   3   4        7.09        8.07      0.26 o 
  -9   4   4        2.24        2.05      0.19 o 
  -8   4   4       25.86       30.80      0.46 o 
  -7   4   4       48.98       45.23      0.46 o 
  -4   4   4        9.59       10.45      1.57 o 
  -3   4   4      318.32      321.63      7.36 o 
  -2   4   4       18.26       18.28      1.28 o 
  -1   4   4       36.12       30.55      1.61 o 
   0   4   4       62.64       59.62      2.28 o 
   1   4   4      178.82      166.32      2.61 o 
   2   4   4      103.94      104.07      1.57 o 
   3   4   4       38.17       39.69      2.39 o 
   4   4   4        4.70        4.08      0.51 o 
   5   4   4      127.71      125.29      0.99 o 
   6   4   4       24.54       23.23      0.40 o 
   7   4   4        6.47        6.41      0.27 o 
  -8   5   4        6.84        6.85      0.37 o 
  -7   5   4        5.53        7.38      0.38 o 
  -4   5   4       41.93       38.24      2.54 o 
  -3   5   4      238.98      244.59      6.58 o 
  -2   5   4       97.21       97.71      3.11 o 
  -1   5   4       61.60       63.08      2.47 o 
   0   5   4      146.81      137.52      2.20 o 
   1   5   4       61.72       56.61      1.56 o 
   2   5   4       15.37       13.96      1.16 o 
   3   5   4      115.66      110.88      1.93 o 
   4   5   4       23.10       20.68      0.91 o 
   5   5   4       39.27       37.18      0.59 o 
   6   5   4       22.88       22.06      0.35 o 
  -8   6   4       26.56       30.59      0.80 o 
  -7   6   4       29.26       26.16      0.87 o 
  -2   6   4        7.54        6.89      1.05 o 
  -1   6   4      141.74      128.53      2.20 o 
   0   6   4       11.79       13.80      1.01 o 
   1   6   4      118.51      118.67      2.80 o 
   2   6   4      207.36      212.27      3.95 o 
   3   6   4       77.94       79.63      2.41 o 
   4   6   4       20.10       21.34      1.31 o 
   5   6   4       20.54       21.86      0.66 o 
   6   6   4        6.43        7.71      0.40 o 
  -8   7   4        8.20        9.90      0.46 o 
  -7   7   4       34.82       32.77      0.95 o 
  -1   7   4       89.12       79.66      2.28 o 
   0   7   4      103.79       90.58      2.50 o 
   1   7   4       28.14       26.74      1.44 o 
   2   7   4        4.12        5.07      0.84 o 
   3   7   4       59.43       63.07      2.19 o 
   4   7   4        1.98        2.56      0.65 o 
   5   7   4       32.58       31.62      1.68 o 
   6   7   4        2.26        2.41      0.26 o 
  -8   8   4        0.79        0.93      0.18 o 
  -1   8   4       94.42       89.64      2.53 o 
   0   8   4      144.16      137.82      3.25 o 
   1   8   4      113.63      112.30      2.97 o 
   2   8   4       13.90       16.12      1.39 o 
   3   8   4       14.72       16.51      1.38 o 
   4   8   4       14.56       15.87      1.28 o 
   5   8   4        1.71        1.70      0.28 o 
   6   8   4        7.71        8.31      0.35 o 
  -8   9   4        4.10        4.55      0.25 o 
  -1   9   4      132.04      123.18      3.05 o 
   0   9   4       34.63       31.73      1.62 o 
   1   9   4       28.12       28.64      1.54 o 
   2   9   4       53.59       50.12      2.02 o 
   3   9   4        1.65        1.50      0.55 o 
   4   9   4        7.80        8.80      0.93 o 
   5   9   4       18.88       19.41      0.61 o 
   0  10   4       30.95       29.81      1.53 o 
   1  10   4       56.42       53.44      2.01 o 
   2  10   4       29.54       28.41      1.46 o 
   0  11   4       31.90       28.12      1.40 o 
  -3 -12   5       29.37       34.01      0.55 o 
  -2 -12   5       15.62       14.11      0.37 o 
  -1 -12   5        4.02        3.74      0.24 o 
   0 -12   5        0.39        0.22      0.10 o 
   1 -12   5       14.70       13.95      0.36 o 
  -5 -11   5        4.90        6.36      0.16 o 
  -4 -11   5       29.97       32.12      0.45 o 
  -3 -11   5        2.33        1.86      0.14 o 
  -2 -11   5       26.48       22.45      0.47 o 
  -1 -11   5        1.43        1.45      0.18 o 
   0 -11   5        9.23        8.67      0.26 o 
   1 -11   5       14.83       13.49      0.30 o 
   2 -11   5        4.03        3.88      0.16 o 
  -6 -10   5        0.99        1.96      0.15 o 
  -5 -10   5       45.93       49.29      0.63 o 
  -4 -10   5        4.00        3.64      0.21 o 
  -3 -10   5       11.40        9.47      0.28 o 
  -2 -10   5        9.98        9.67      0.34 o 
  -1 -10   5        4.91        4.18      0.30 o 
   0 -10   5        6.91        6.46      0.23 o 
   1 -10   5       25.28       23.50      0.53 o 
   2 -10   5       10.68        9.58      0.26 o 
   3 -10   5       15.44       15.75      0.39 o 
  -6  -9   5        8.77       11.61      0.28 o 
  -5  -9   5        9.22       10.04      0.21 o 
  -4  -9   5        5.24        5.36      0.24 o 
  -3  -9   5        9.34        9.62      0.30 o 
  -2  -9   5        2.66        2.60      0.23 o 
  -1  -9   5        9.56        8.94      0.37 o 
   0  -9   5       66.07       60.33      0.91 o 
   1  -9   5       13.09       14.47      0.51 o 
   2  -9   5        2.76        2.18      0.16 o 
   3  -9   5        5.90        5.43      0.19 o 
  -7  -8   5        0.33        0.67      0.18 o 
  -6  -8   5       31.79       34.79      0.69 o 
  -5  -8   5       25.97       26.15      0.33 o 
  -4  -8   5       48.59       45.96      0.57 o 
  -3  -8   5       30.16       28.78      0.60 o 
  -2  -8   5       37.25       35.55      0.62 o 
  -1  -8   5        2.41        3.06      0.33 o 
   0  -8   5        8.29        9.00      0.44 o 
   1  -8   5       34.24       31.19      1.21 o 
   2  -8   5       13.76       11.55      0.31 o 
   3  -8   5       10.54        9.85      0.45 o 
  -8  -7   5        5.96        7.46      0.23 o 
  -7  -7   5       22.41       24.63      0.43 o 
  -6  -7   5       15.73       16.01      0.29 o 
  -5  -7   5       40.99       40.03      0.36 o 
  -4  -7   5      100.58       96.53      0.75 o 
  -3  -7   5       43.45       38.92      0.68 o 
  -2  -7   5      162.42      153.92      1.24 o 
  -1  -7   5       43.87       42.56      0.64 o 
   0  -7   5       55.79       49.77      1.04 o 
   1  -7   5       45.08       41.79      1.20 o 
   2  -7   5       32.14       30.80      0.39 o 
   3  -7   5       52.80       50.99      0.48 o 
   4  -7   5       12.33       12.65      0.48 o 
   5  -7   5       18.72       20.80      0.53 o 
   6  -7   5        0.57        0.83      0.12 o 
  -9  -6   5        6.77        6.70      0.30 o 
  -8  -6   5       12.63       14.03      0.35 o 
  -7  -6   5        3.57        4.36      0.24 o 
  -6  -6   5        2.21        3.05      0.17 o 
  -5  -6   5       37.59       35.95      0.34 o 
  -4  -6   5       63.63       61.26      0.68 o 
  -3  -6   5       50.76       47.58      0.72 o 
  -2  -6   5       35.60       31.68      0.53 o 
  -1  -6   5       18.45       19.44      0.43 o 
   0  -6   5       15.48       15.37      0.59 o 
   1  -6   5       24.80       24.67      1.21 o 
   2  -6   5      229.00      212.65      1.36 o 
   3  -6   5        3.18        3.14      0.16 o 
   4  -6   5       39.17       39.83      1.50 o 
   5  -6   5        4.95        4.07      0.37 o 
   6  -6   5        2.53        2.99      0.27 o 
  -9  -5   5       24.73       25.33      0.52 o 
  -8  -5   5       35.73       34.19      0.58 o 
  -7  -5   5        4.40        5.88      0.29 o 
  -6  -5   5       89.94       82.65      0.66 o 
  -5  -5   5        8.35       10.61      0.31 o 
  -4  -5   5       92.01       80.90      0.76 o 
  -3  -5   5      144.34      125.86      2.38 o 
  -2  -5   5      196.75      195.71      2.25 o 
  -1  -5   5       48.46       54.10      1.59 o 
   0  -5   5        5.80        5.29      0.65 o 
   1  -5   5      179.04      169.96      3.09 o 
   2  -5   5       41.02       41.26      1.56 o 
   3  -5   5       19.57       18.64      0.39 o 
   4  -5   5        0.99        0.81      0.21 o 
   6  -5   5        3.89        3.86      0.35 o 
   7  -5   5       14.25       14.61      0.45 o 
  -9  -4   5       19.31       18.10      0.76 o 
  -8  -4   5        0.57        0.40      0.17 o 
  -7  -4   5       12.56        9.06      0.46 o 
  -6  -4   5       45.60       43.50      0.79 o 
  -5  -4   5        0.84        0.76      0.20 o 
  -4  -4   5      140.81      135.31      1.72 o 
  -3  -4   5      323.05      336.19      4.62 o 
  -2  -4   5       34.10       38.26      1.44 o 
  -1  -4   5       55.55       59.25      1.68 o 
   0  -4   5        2.75        2.97      0.37 o 
   1  -4   5        2.93        3.03      0.53 o 
   2  -4   5      111.64      118.58      2.61 o 
   3  -4   5       30.84       31.27      0.98 o 
   4  -4   5       43.95       41.52      1.14 o 
   5  -4   5       48.56       41.35      1.65 o 
 -10  -3   5        1.65        2.58      0.22 o 
  -9  -3   5        9.66       10.75      0.63 o 
  -8  -3   5       16.13       15.52      0.49 o 
  -7  -3   5       65.96       66.70      1.43 o 
  -6  -3   5      122.75      120.45      1.32 o 
  -5  -3   5      159.80      155.51      3.16 o 
  -4  -3   5        4.57        3.99      0.61 o 
  -3  -3   5       28.95       31.97      1.33 o 
  -2  -3   5      411.42      469.90      5.35 o 
  -1  -3   5       87.87       96.15      2.16 o 
   0  -3   5       28.77       27.94      0.81 o 
   1  -3   5      277.42      277.66      2.79 o 
   2  -3   5       33.87       31.96      0.96 o 
   3  -3   5        8.38        8.58      0.62 o 
   4  -3   5       81.28       74.44      1.54 o 
   5  -3   5       44.39       36.78      1.58 o 
 -10  -2   5        3.66        4.22      0.27 o 
  -9  -2   5       29.80       27.43      0.98 o 
  -8  -2   5       14.62       13.14      0.48 o 
  -7  -2   5       13.06       14.13      0.50 o 
  -6  -2   5       34.86       28.09      0.63 o 
  -5  -2   5      101.29       82.17      2.45 o 
  -4  -2   5      152.57      154.93      2.97 o 
  -3  -2   5      132.62      151.61      2.85 o 
  -2  -2   5       11.75       16.81      0.90 o 
  -1  -2   5      235.08      233.78      3.45 o 
   0  -2   5       60.77       59.18      1.69 o 
   1  -2   5        3.97        3.91      0.40 o 
   2  -2   5      103.46      102.42      1.70 o 
   3  -2   5       41.86       37.27      0.87 o 
   4  -2   5      122.12      113.33      1.59 o 
   5  -2   5        2.24        1.83      0.50 o 
   7  -2   5        0.50        0.36      0.14 o 
 -10  -1   5        1.24        1.25      0.13 o 
  -9  -1   5       74.24       73.15      1.52 o 
  -8  -1   5       34.07       28.99      0.87 o 
  -7  -1   5       92.78       86.93      1.13 o 
  -6  -1   5       27.62       31.56      0.66 o 
  -5  -1   5       21.39       23.68      1.21 o 
  -4  -1   5       41.01       47.49      1.58 o 
  -3  -1   5      424.83      440.65      5.13 o 
  -2  -1   5      115.91      132.58      2.47 o 
  -1  -1   5      118.56      116.63      2.32 o 
   0  -1   5       54.04       53.42      1.59 o 
   1  -1   5      144.28      148.41      1.95 o 
   2  -1   5       24.89       25.52      1.01 o 
   3  -1   5        3.81        4.04      0.38 o 
   4  -1   5       26.81       26.70      0.79 o 
   5  -1   5       24.84       25.60      0.99 o 
   6  -1   5        9.92       10.40      0.42 o 
   7  -1   5        4.27        4.34      0.30 o 
   8  -1   5        7.80        7.91      0.20 o 
 -10   0   5        3.95        3.85      0.21 o 
  -9   0   5       65.33       63.01      1.47 o 
  -8   0   5       18.70       20.18      0.53 o 
  -7   0   5        0.10        0.34      0.12 o 
  -6   0   5       40.77       37.11      0.75 o 
  -5   0   5       66.46       67.20      1.95 o 
  -4   0   5      273.32      263.57      3.82 o 
  -3   0   5        1.48        1.72      0.41 o 
  -2   0   5      182.39      184.27      2.92 o 
  -1   0   5        0.10        0.49      0.29 o 
   0   0   5       16.79       15.66      0.88 o 
   1   0   5      188.35      173.89      2.82 o 
   2   0   5        0.63        0.84      0.26 o 
   3   0   5      249.57      246.23      4.06 o 
   4   0   5       49.54       43.88      1.52 o 
   5   0   5        6.40        5.87      0.37 o 
   6   0   5        0.89        1.49      0.55 o 
   7   0   5        6.45        6.70      0.24 o 
   8   0   5        0.30        0.63      0.08 o 
 -10   1   5        1.23        1.13      0.11 o 
  -9   1   5       73.95       74.12      1.12 o 
  -8   1   5       34.01       29.17      0.66 o 
  -7   1   5       92.73       86.09      0.88 o 
  -6   1   5       27.58       30.34      0.73 o 
  -5   1   5       21.32       22.12      1.12 o 
  -4   1   5       40.65       45.88      1.49 o 
  -3   1   5      425.14      438.35      4.95 o 
  -2   1   5      115.55      129.30      2.38 o 
  -1   1   5      118.47      120.10      2.32 o 
   0   1   5       54.01       52.40      1.57 o 
   1   1   5      144.57      148.66      1.86 o 
   2   1   5       25.05       24.43      0.80 o 
   3   1   5        3.76        3.94      0.47 o 
   4   1   5       26.95       27.97      1.02 o 
   5   1   5       24.82       26.44      0.76 o 
   6   1   5        9.82       10.24      0.31 o 
   7   1   5        4.44        5.12      0.22 o 
   8   1   5        7.84        7.42      0.26 o 
 -10   2   5        3.66        4.29      0.23 o 
  -9   2   5       29.67       27.90      0.41 o 
  -8   2   5       14.59       13.19      0.32 o 
  -7   2   5       13.19       13.25      0.28 o 
  -6   2   5       34.81       28.33      1.05 o 
  -5   2   5      100.53       83.81      4.42 o 
  -4   2   5      152.86      152.39      5.58 o 
  -3   2   5      131.44      146.41      5.26 o 
  -2   2   5       11.69       16.69      0.88 o 
  -1   2   5      236.35      228.70      3.30 o 
   0   2   5       60.78       57.94      1.92 o 
   1   2   5        3.83        3.48      0.37 o 
   2   2   5      103.59      104.00      1.91 o 
   3   2   5       41.78       36.20      1.11 o 
   4   2   5      122.35      112.76      1.69 o 
   5   2   5        2.27        1.75      0.12 o 
   6   2   5       14.54       15.99      0.35 o 
   7   2   5        0.50        0.21      0.12 o 
  -9   3   5        9.68       11.00      0.34 o 
  -8   3   5       16.11       15.07      0.26 o 
  -7   3   5       66.29       65.81      0.58 o 
  -4   3   5        4.35        4.34      1.21 o 
  -3   3   5       29.06       27.38      2.31 o 
  -2   3   5      410.15      453.96      9.88 o 
  -1   3   5       87.71       95.24      4.38 o 
   0   3   5       29.84       27.20      0.77 o 
   1   3   5      277.23      276.93      2.70 o 
   2   3   5       34.22       32.36      0.94 o 
   3   3   5        8.52        9.17      0.70 o 
   4   3   5       80.65       74.37      1.26 o 
   5   3   5       44.62       37.97      0.41 o 
   6   3   5       74.71       73.75      1.06 o 
   7   3   5        3.91        4.78      0.24 o 
  -9   4   5       19.18       18.83      0.78 o 
  -8   4   5        0.58        0.47      0.10 o 
  -7   4   5       12.34        9.60      0.38 o 
  -4   4   5      141.38      138.74      5.36 o 
  -3   4   5      321.77      342.39      8.60 o 
  -2   4   5       34.02       37.24      2.81 o 
  -1   4   5       55.92       56.29      3.50 o 
   0   4   5        2.80        3.53      0.51 o 
   1   4   5        2.90        3.98      0.56 o 
   2   4   5      111.50      116.25      2.44 o 
   3   4   5       30.52       28.48      1.03 o 
   4   4   5       44.09       39.05      0.53 o 
   5   4   5       49.03       43.97      0.53 o 
   6   4   5        2.05        1.93      0.19 o 
  -8   5   5       35.85       34.69      1.48 o 
  -7   5   5        4.43        5.99      0.83 o 
  -2   5   5      194.58      187.28      6.55 o 
  -1   5   5       48.41       51.72      3.54 o 
   0   5   5        5.73        5.94      0.68 o 
   1   5   5      178.88      165.78      3.36 o 
   2   5   5       41.38       40.58      1.69 o 
   3   5   5       19.45       20.37      1.29 o 
   4   5   5        0.91        0.97      0.21 o 
   5   5   5        6.41        5.98      0.35 o 
   6   5   5        3.96        3.86      0.21 o 
  -8   6   5       12.75       14.16      0.43 o 
  -7   6   5        3.57        3.98      0.33 o 
   0   6   5       15.37       14.18      1.20 o 
   1   6   5       24.67       25.47      1.38 o 
   2   6   5      229.52      221.89      4.12 o 
   3   6   5        3.07        3.35      0.70 o 
   4   6   5       38.68       40.86      0.90 o 
   5   6   5        5.07        3.97      0.55 o 
   6   6   5        2.58        2.85      0.20 o 
  -8   7   5        6.07        6.69      0.38 o 
  -7   7   5       22.57       24.03      0.81 o 
   0   7   5       55.05       49.07      1.91 o 
   1   7   5       45.35       44.45      1.84 o 
   2   7   5       32.25       29.23      1.54 o 
   3   7   5       52.52       49.59      1.94 o 
   4   7   5       12.41       14.48      1.22 o 
   5   7   5       18.78       19.93      0.63 o 
   6   7   5        0.55        0.74      0.11 o 
  -8   8   5        3.28        2.88      0.25 o 
  -7   8   5        0.36        0.25      0.23 o 
   0   8   5        8.17        7.68      1.00 o 
   1   8   5       33.96       29.84      1.55 o 
   2   8   5       13.93       11.88      1.19 o 
   3   8   5       10.63       10.39      1.07 o 
   5   8   5       13.02       11.96      0.46 o 
  -7   9   5       14.80       15.84      0.55 o 
   0   9   5       66.14       58.12      2.10 o 
   1   9   5       12.99       12.81      1.19 o 
   2   9   5        2.77        2.13      0.60 o 
   3   9   5        5.77        5.64      0.77 o 
   5   9   5       35.11       37.77      0.68 o 
   0  10   5        6.87        6.75      0.87 o 
   1  10   5       25.41       22.26      1.27 o 
  -4 -11   6        9.58       11.67      0.29 o 
  -3 -11   6        2.61        3.48      0.22 o 
  -2 -11   6       11.54       12.52      0.24 o 
  -1 -11   6        8.97        8.87      0.33 o 
   0 -11   6        6.93        6.43      0.20 o 
   1 -11   6        4.03        3.21      0.21 o 
  -5 -10   6        6.93        8.19      0.20 o 
  -4 -10   6       12.42        9.50      0.43 o 
  -3 -10   6       26.14       27.12      0.39 o 
  -2 -10   6        7.10        7.70      0.81 o 
  -1 -10   6        6.38        6.59      0.66 o 
   0 -10   6        1.19        1.23      0.13 o 
   1 -10   6        1.46        0.71      0.10 o 
   2 -10   6        5.93        6.99      0.27 o 
  -6  -9   6        7.43        6.49      0.32 o 
  -5  -9   6        3.15        3.66      0.15 o 
  -4  -9   6       22.60       23.61      0.32 o 
  -3  -9   6      127.67      135.20      0.97 o 
  -2  -9   6       40.42       40.12      0.62 o 
  -1  -9   6        7.05        6.10      0.27 o 
   0  -9   6       13.31       13.14      0.47 o 
   1  -9   6        1.19        1.08      0.13 o 
   2  -9   6        4.79        4.70      0.30 o 
  -7  -8   6       14.33       15.47      0.64 o 
  -6  -8   6        3.08        3.73      0.18 o 
  -5  -8   6       13.99       14.28      0.25 o 
  -4  -8   6       93.53       95.98      0.69 o 
  -3  -8   6       49.69       53.11      0.61 o 
  -2  -8   6       63.13       63.06      0.80 o 
  -1  -8   6       29.09       27.17      0.48 o 
   0  -8   6        0.09        0.28      0.14 o 
   1  -8   6       84.42       81.38      0.79 o 
   2  -8   6       12.58       16.69      0.55 o 
   3  -8   6        1.29        1.45      0.16 o 
  -7  -7   6       31.21       29.24      0.42 o 
  -6  -7   6       17.17       17.52      0.25 o 
  -5  -7   6        5.43        5.08      0.35 o 
  -4  -7   6       25.82       23.27      0.36 o 
  -3  -7   6       21.05       21.15      0.44 o 
  -2  -7   6       45.27       46.08      0.68 o 
  -1  -7   6       42.66       38.46      0.76 o 
   0  -7   6      222.99      209.66      1.81 o 
   1  -7   6        0.40        0.74      0.12 o 
   2  -7   6        1.09        0.67      0.09 o 
   3  -7   6       10.49       10.79      0.26 o 
   4  -7   6        0.56        0.69      0.14 o 
  -9  -6   6       12.23       11.79      0.29 o 
  -8  -6   6       11.64       11.97      0.32 o 
  -7  -6   6       16.48       14.99      0.37 o 
  -6  -6   6       47.50       48.58      0.45 o 
  -5  -6   6      103.95      101.15      0.58 o 
  -4  -6   6       33.82       37.75      0.38 o 
  -3  -6   6       71.55       65.01      0.67 o 
  -2  -6   6       61.94       61.85      0.77 o 
  -1  -6   6       60.21       58.11      0.89 o 
   0  -6   6       20.26       18.34      0.35 o 
   1  -6   6       69.94       68.07      0.76 o 
   2  -6   6        3.46        5.57      0.20 o 
   3  -6   6       10.92        9.22      0.26 o 
   4  -6   6        1.43        1.18      0.20 o 
   5  -6   6        2.38        2.37      0.24 o 
  -9  -5   6       11.60       14.67      0.47 o 
  -8  -5   6       51.29       44.91      0.63 o 
  -7  -5   6        7.99        6.55      0.29 o 
  -6  -5   6      182.15      185.03      1.55 o 
  -5  -5   6       27.45       23.77      0.28 o 
  -4  -5   6       24.10       20.23      0.46 o 
  -3  -5   6       50.59       50.82      0.82 o 
  -2  -5   6       10.10       11.51      0.43 o 
  -1  -5   6      106.29       90.58      1.60 o 
   0  -5   6       64.64       67.90      1.97 o 
   1  -5   6        4.65        4.92      0.31 o 
   2  -5   6       45.40       40.19      0.57 o 
   3  -5   6        6.52        6.68      0.82 o 
   4  -5   6       23.81       22.97      0.80 o 
   5  -5   6       12.06       13.18      0.54 o 
   6  -5   6        6.96        6.63      0.33 o 
  -9  -4   6       17.13       14.70      0.42 o 
  -8  -4   6       15.95       14.99      0.40 o 
  -7  -4   6      114.47      105.82      1.64 o 
  -6  -4   6       44.61       43.55      0.43 o 
  -5  -4   6       39.55       43.47      0.58 o 
  -4  -4   6       10.72       10.42      0.35 o 
  -3  -4   6       33.24       29.59      0.53 o 
  -2  -4   6       94.63       94.06      2.46 o 
  -1  -4   6       32.04       29.62      1.04 o 
   0  -4   6        0.10        0.48      0.46 o 
   1  -4   6       11.32       11.12      0.99 o 
   2  -4   6       19.83       19.10      1.14 o 
   3  -4   6      148.75      140.16      3.01 o 
   4  -4   6       13.47       12.25      1.03 o 
   6  -4   6        1.96        2.17      0.28 o 
 -10  -3   6        0.63        0.55      0.12 o 
  -9  -3   6        2.73        3.38      0.42 o 
  -8  -3   6      117.60      109.10      1.92 o 
  -7  -3   6       56.52       60.14      1.01 o 
  -6  -3   6       26.35       28.58      0.56 o 
  -5  -3   6        2.17        2.40      0.19 o 
  -4  -3   6       17.85       16.92      0.41 o 
  -3  -3   6       76.86       87.68      2.41 o 
  -2  -3   6       13.44       17.38      1.06 o 
  -1  -3   6       34.15       41.43      1.05 o 
   0  -3   6       78.30       79.89      1.50 o 
   1  -3   6       53.60       52.17      1.27 o 
   2  -3   6       76.04       71.70      1.53 o 
   3  -3   6       23.08       26.89      1.34 o 
   4  -3   6        9.89        9.78      0.94 o 
 -10  -2   6        5.73        5.68      0.20 o 
  -9  -2   6       27.62       25.75      0.55 o 
  -8  -2   6       10.37       10.88      0.33 o 
  -7  -2   6       53.45       50.59      0.88 o 
  -6  -2   6       67.20       67.36      0.84 o 
  -5  -2   6       34.10       32.22      0.50 o 
  -4  -2   6       21.22       19.34      0.65 o 
  -3  -2   6       31.72       32.57      1.43 o 
  -2  -2   6      179.66      196.36      3.42 o 
  -1  -2   6       41.75       44.71      1.07 o 
   0  -2   6       69.59       70.08      1.41 o 
   1  -2   6       26.03       29.11      0.95 o 
   2  -2   6      192.67      182.20      2.51 o 
   3  -2   6       12.26       12.45      0.82 o 
   4  -2   6       42.11       38.70      1.19 o 
   6  -2   6        2.70        2.94      0.26 o 
   7  -2   6        6.94        8.90      0.30 o 
 -10  -1   6        8.31        9.04      0.23 o 
  -9  -1   6        8.65        8.80      0.62 o 
  -8  -1   6       42.56       42.70      0.68 o 
  -7  -1   6       54.88       52.55      0.67 o 
  -6  -1   6       11.71       11.24      0.40 o 
  -5  -1   6      151.54      146.81      1.06 o 
  -4  -1   6       90.52       96.90      2.44 o 
  -3  -1   6       20.98       21.69      1.16 o 
  -2  -1   6      112.61      117.04      2.59 o 
  -1  -1   6      305.34      322.93      4.12 o 
   0  -1   6      125.75      146.85      2.04 o 
   1  -1   6      138.52      141.60      2.09 o 
   2  -1   6        9.38        7.92      0.65 o 
   3  -1   6       37.51       41.21      1.23 o 
   4  -1   6       12.25       14.26      0.88 o 
   5  -1   6       41.49       39.42      0.76 o 
   6  -1   6        2.28        2.06      0.22 o 
   7  -1   6        2.81        2.89      0.15 o 
 -10   0   6        0.39        0.65      0.21 o 
  -9   0   6        0.02        0.29      0.18 o 
  -8   0   6       80.61       80.30      1.17 o 
  -7   0   6        0.07       -0.03      0.16 o 
  -6   0   6       62.19       65.39      0.83 o 
  -5   0   6       66.97       59.82      0.76 o 
  -4   0   6       77.89       80.51      2.18 o 
  -3   0   6        0.02        0.23      0.29 o 
  -2   0   6       58.71       72.50      1.98 o 
  -1   0   6      275.70      294.38      5.51 o 
   0   0   6      233.10      269.47      2.84 o 
   1   0   6       46.27       47.58      1.21 o 
   2   0   6        1.63        2.38      0.39 o 
   3   0   6       64.61       63.64      1.73 o 
   4   0   6      100.50       96.52      1.24 o 
   5   0   6        2.92        2.76      0.24 o 
   6   0   6        0.63        0.66      0.12 o 
   7   0   6       11.00       12.18      0.25 o 
 -10   1   6        8.43        9.32      0.31 o 
  -9   1   6        8.58        9.49      0.25 o 
  -8   1   6       42.63       42.83      0.56 o 
  -7   1   6       55.35       52.61      0.52 o 
  -6   1   6       11.59       11.83      0.98 o 
  -5   1   6      151.81      144.42      1.76 o 
  -4   1   6       90.42       94.62      2.33 o 
  -3   1   6       21.13       19.96      1.08 o 
  -2   1   6      112.22      125.53      2.60 o 
  -1   1   6      303.86      319.76      7.41 o 
   0   1   6      125.56      144.53      2.27 o 
   1   1   6      139.91      141.98      2.12 o 
   2   1   6        9.14        8.33      0.67 o 
   3   1   6       37.48       37.97      0.67 o 
   4   1   6       12.13       13.79      0.34 o 
   5   1   6       41.11       39.44      0.52 o 
   6   1   6        2.32        2.25      0.16 o 
   7   1   6        2.87        2.70      0.12 o 
 -10   2   6        5.70        5.83      0.20 o 
  -9   2   6       27.85       26.59      0.37 o 
  -8   2   6       10.63       11.19      0.29 o 
  -7   2   6       53.70       50.50      0.51 o 
  -6   2   6       67.44       65.68      0.93 o 
  -5   2   6       33.78       31.95      1.09 o 
  -2   2   6      179.80      192.73      3.25 o 
  -1   2   6       41.67       45.83      1.59 o 
   0   2   6       68.96       70.34      2.63 o 
   1   2   6       25.52       27.05      0.95 o 
   2   2   6      193.36      186.45      2.59 o 
   3   2   6       12.08       10.79      0.30 o 
   4   2   6       41.51       38.84      0.43 o 
   5   2   6        9.91       11.32      0.31 o 
   6   2   6        2.63        2.78      0.21 o 
   7   2   6        6.86        9.04      0.24 o 
  -9   3   6        2.79        3.54      0.54 o 
  -8   3   6      117.96      110.02      0.82 o 
  -7   3   6       56.79       59.51      0.68 o 
  -6   3   6       26.67       27.25      0.47 o 
   0   3   6       77.45       78.05      1.52 o 
   1   3   6       53.54       51.50      1.30 o 
   2   3   6       75.75       71.96      2.40 o 
   3   3   6       22.66       24.03      0.34 o 
   4   3   6        9.72       10.37      0.23 o 
   5   3   6        9.96       10.31      0.37 o 
   6   3   6        4.46        4.79      0.23 o 
  -9   4   6       16.94       14.65      0.67 o 
  -8   4   6       16.26       16.10      0.44 o 
  -7   4   6      115.08      106.37      0.83 o 
  -6   4   6       44.45       43.09      1.13 o 
   0   4   6        0.11       -0.06      0.32 o 
   1   4   6       11.14       13.47      1.20 o 
   2   4   6       19.51       19.94      1.03 o 
   3   4   6      148.60      137.20      1.45 o 
   4   4   6       13.48       13.87      0.31 o 
   5   4   6       21.15       20.47      0.30 o 
  -8   5   6       50.87       47.24      0.74 o 
  -7   5   6        7.84        6.91      0.41 o 
   0   5   6       64.25       63.93      2.06 o 
   1   5   6        4.57        6.26      0.88 o 
   2   5   6       45.48       38.10      1.72 o 
   3   5   6        6.37        8.12      0.50 o 
   4   5   6       23.74       23.37      0.74 o 
   5   5   6       12.03       12.93      0.42 o 
  -8   6   6       11.40       11.92      0.38 o 
  -7   6   6       16.44       14.13      0.49 o 
   0   6   6       20.40       17.94      1.19 o 
   1   6   6       69.83       70.52      2.28 o 
   2   6   6        3.37        5.45      0.84 o 
   3   6   6       11.00        7.86      0.94 o 
   4   6   6        1.39        1.13      0.22 o 
   5   6   6        2.35        2.06      0.21 o 
  -8   7   6        9.09        9.09      0.38 o 
  -7   7   6       30.98       29.20      0.65 o 
   0   7   6      223.16      211.19      3.96 o 
   1   7   6        0.41        1.34      0.55 o 
   2   7   6        1.10        0.45      0.46 o 
   3   7   6       10.65        9.35      0.98 o 
   4   7   6        0.53        0.88      0.21 o 
   5   7   6        0.34        0.23      0.12 o 
  -8   8   6       16.29       16.10      0.42 o 
  -7   8   6       14.46       16.45      0.59 o 
   0   8   6        0.12        0.24      0.44 o 
   1   8   6       84.67       79.44      2.39 o 
   2   8   6       12.85       15.33      1.25 o 
   4   8   6        4.38        4.14      0.33 o 
  -7   9   6        4.08        4.01      0.30 o 
   0   9   6       13.44       14.13      1.19 o 
   1   9   6        1.18        0.89      0.45 o 
  -5 -10   7       30.99       36.01      0.48 o 
  -4 -10   7        5.38        6.53      0.18 o 
  -3 -10   7       20.70       18.93      0.37 o 
  -2 -10   7        0.70        0.44      0.10 o 
  -1 -10   7       12.42       12.85      0.28 o 
   0 -10   7        0.71        1.27      0.16 o 
   1 -10   7       12.63       13.38      0.32 o 
  -5  -9   7       11.62       13.63      0.27 o 
  -4  -9   7       22.56       22.47      0.32 o 
  -3  -9   7        2.30        2.05      0.14 o 
  -2  -9   7       10.00       10.00      0.23 o 
  -1  -9   7       14.18       14.26      0.30 o 
   0  -9   7       47.12       48.47      0.85 o 
   1  -9   7        0.97        1.59      0.18 o 
  -6  -8   7        0.96        1.02      0.10 o 
  -5  -8   7        4.72        5.59      0.16 o 
  -4  -8   7       10.72        9.56      0.21 o 
  -3  -8   7       45.17       43.18      0.52 o 
  -2  -8   7       35.54       34.32      0.44 o 
  -1  -8   7       24.66       25.06      0.49 o 
   0  -8   7        5.04        4.63      0.31 o 
   1  -8   7       11.46        8.71      0.34 o 
   2  -8   7       12.46       13.29      0.33 o 
  -7  -7   7       15.60       16.41      0.67 o 
  -6  -7   7       13.84       15.12      0.27 o 
  -5  -7   7       49.25       48.30      0.44 o 
  -4  -7   7        6.73        6.71      0.35 o 
  -3  -7   7       19.03       18.83      0.36 o 
  -2  -7   7       99.95      100.07      0.79 o 
  -1  -7   7        8.30        7.64      0.29 o 
   0  -7   7       33.55       29.78      0.68 o 
   1  -7   7       44.89       39.34      1.91 o 
   2  -7   7        6.82        7.80      1.43 o 
  -8  -6   7       11.47       12.58      0.30 o 
  -7  -6   7       35.43       37.14      0.49 o 
  -6  -6   7       36.07       36.11      0.36 o 
  -5  -6   7       16.10       17.20      0.23 o 
  -4  -6   7       15.07       13.25      0.25 o 
  -3  -6   7       84.28       81.69      0.85 o 
  -2  -6   7       47.57       40.28      0.50 o 
  -1  -6   7       55.76       49.40      0.57 o 
   0  -6   7       12.05       13.71      0.32 o 
   1  -6   7        3.33        4.26      0.21 o 
   2  -6   7       89.38       85.53      1.03 o 
   3  -6   7       11.78       11.32      0.42 o 
   4  -6   7       18.51       19.99      0.48 o 
  -9  -5   7       18.71       20.49      0.59 o 
  -8  -5   7        5.82        4.98      0.24 o 
  -7  -5   7        8.19        9.47      0.32 o 
  -6  -5   7      105.42      108.47      0.86 o 
  -5  -5   7        7.32        7.60      0.18 o 
  -4  -5   7       42.71       39.10      0.37 o 
  -3  -5   7       13.71       12.95      0.41 o 
  -2  -5   7       74.34       65.52      1.06 o 
  -1  -5   7       61.15       50.46      0.50 o 
   0  -5   7       40.75       43.53      0.63 o 
   1  -5   7      187.27      183.60      1.25 o 
   2  -5   7        0.90        0.36      0.10 o 
   3  -5   7       32.72       33.66      0.92 o 
   4  -5   7        1.46        1.33      0.23 o 
   5  -5   7        6.37        6.08      0.30 o 
  -9  -4   7        4.12        3.99      0.22 o 
  -8  -4   7        9.69       10.17      0.25 o 
  -7  -4   7       19.16       17.71      0.43 o 
  -6  -4   7        2.06        2.64      0.19 o 
  -5  -4   7      102.53      106.48      0.77 o 
  -4  -4   7      182.57      169.68      0.77 o 
  -3  -4   7       78.00       66.07      0.52 o 
  -2  -4   7       44.16       39.59      0.76 o 
  -1  -4   7       32.26       33.80      0.76 o 
   0  -4   7       75.82       73.39      0.97 o 
   1  -4   7       15.80       14.55      0.35 o 
   2  -4   7       61.86       60.89      1.24 o 
   3  -4   7       17.76       14.28      0.53 o 
   4  -4   7       36.20       34.77      0.75 o 
   5  -4   7       15.68       14.02      0.33 o 
  -9  -3   7        1.77        2.54      0.24 o 
  -8  -3   7        2.26        2.18      0.18 o 
  -7  -3   7       60.63       55.62      0.73 o 
  -6  -3   7       98.13       87.42      0.72 o 
  -5  -3   7      170.50      163.46      1.93 o 
  -4  -3   7       96.60       93.41      0.98 o 
  -3  -3   7       24.69       23.09      0.60 o 
  -2  -3   7       74.92       65.61      0.96 o 
  -1  -3   7       47.52       43.21      0.84 o 
   0  -3   7      108.47      102.44      1.83 o 
   1  -3   7      121.76      120.90      1.63 o 
   2  -3   7        5.15        4.88      0.54 o 
   3  -3   7       45.16       44.12      1.70 o 
   4  -3   7        1.92        1.82      0.48 o 
   5  -3   7       18.11       18.72      0.52 o 
   6  -3   7        8.21        7.53      0.28 o 
 -10  -2   7       12.67       14.50      0.38 o 
  -9  -2   7       13.05       12.77      0.30 o 
  -8  -2   7       17.50       18.41      0.47 o 
  -7  -2   7       17.64       16.73      0.43 o 
  -6  -2   7       83.46       78.67      0.74 o 
  -5  -2   7       87.14       75.39      0.83 o 
  -4  -2   7      155.06      143.94      1.71 o 
  -3  -2   7      257.71      242.20      1.96 o 
  -2  -2   7       32.66       28.72      0.64 o 
  -1  -2   7       45.52       41.65      1.13 o 
   0  -2   7      116.22      117.67      1.97 o 
   1  -2   7       69.19       71.05      1.57 o 
   2  -2   7       85.24       86.21      1.06 o 
   3  -2   7        7.15        6.74      0.33 o 
   4  -2   7      101.76       98.90      1.33 o 
   5  -2   7       28.53       31.00      0.67 o 
   6  -2   7        8.02        8.21      0.22 o 
 -10  -1   7        7.95        6.38      0.26 o 
  -9  -1   7        7.63        6.82      0.22 o 
  -8  -1   7        4.00        3.47      0.26 o 
  -7  -1   7      127.00      119.26      1.50 o 
  -6  -1   7      138.17      131.10      0.97 o 
  -5  -1   7      179.38      168.31      1.72 o 
  -4  -1   7       94.60       87.31      1.19 o 
  -3  -1   7       25.84       24.58      0.66 o 
  -2  -1   7        9.04        8.03      0.91 o 
  -1  -1   7       11.67       11.73      0.73 o 
   0  -1   7      135.28      123.88      2.02 o 
   1  -1   7      123.34      125.80      2.11 o 
   2  -1   7      179.97      163.01      2.86 o 
   3  -1   7       63.62       57.93      0.84 o 
   4  -1   7        8.94        9.10      0.75 o 
   5  -1   7       26.11       26.35      0.45 o 
   6  -1   7        1.47        1.65      0.12 o 
 -10   0   7        3.63        3.99      0.20 o 
  -9   0   7       47.46       43.59      0.68 o 
  -8   0   7       22.51       21.76      0.59 o 
  -7   0   7       41.74       36.91      0.53 o 
  -6   0   7      204.88      177.17      1.46 o 
  -5   0   7       41.67       40.65      0.66 o 
  -4   0   7       78.73       84.10      1.94 o 
  -3   0   7       58.50       49.93      1.85 o 
  -2   0   7        4.09        4.46      0.71 o 
  -1   0   7       29.30       23.99      0.88 o 
   0   0   7       15.80       15.40      0.75 o 
   1   0   7       41.47       40.21      1.20 o 
   2   0   7       19.18       23.30      0.34 o 
   3   0   7      134.92      121.24      0.97 o 
   4   0   7       62.30       56.77      1.00 o 
   5   0   7       41.75       49.98      0.60 o 
   6   0   7       21.18       21.83      0.47 o 
  -9   1   7        7.44        7.07      0.26 o 
  -8   1   7        3.89        3.45      0.35 o 
  -7   1   7      127.02      120.02      0.76 o 
  -6   1   7      138.19      131.29      0.81 o 
  -5   1   7      179.32      166.02      2.09 o 
  -4   1   7       94.08       89.09      2.42 o 
  -3   1   7       25.40       25.75      1.34 o 
  -2   1   7        9.04        8.67      0.94 o 
  -1   1   7       11.45       12.51      1.13 o 
   0   1   7      135.63      125.15      2.65 o 
   1   1   7      123.08      131.24      2.17 o 
   2   1   7      179.39      162.77      2.26 o 
   3   1   7       64.01       58.81      0.56 o 
   4   1   7        9.02        9.38      0.27 o 
   5   1   7       26.23       26.22      0.41 o 
   6   1   7        1.53        1.47      0.15 o 
  -9   2   7       13.16       12.75      0.30 o 
  -8   2   7       17.28       18.17      0.43 o 
  -7   2   7       17.30       16.54      0.35 o 
  -6   2   7       83.53       78.64      0.62 o 
  -5   2   7       87.11       73.66      1.42 o 
  -2   2   7       32.31       31.63      1.42 o 
  -1   2   7       45.07       42.23      1.67 o 
   0   2   7      116.31      117.06      2.86 o 
   1   2   7       69.42       70.56      1.60 o 
   2   2   7       85.03       83.36      1.00 o 
   3   2   7        6.94        6.51      0.20 o 
   4   2   7      102.66       98.77      1.00 o 
   5   2   7       28.63       30.59      0.60 o 
   6   2   7        7.99        8.16      0.21 o 
  -8   3   7        2.29        2.55      0.19 o 
  -7   3   7       60.03       55.86      0.59 o 
  -6   3   7       98.42       87.95      0.79 o 
  -5   3   7      170.48      163.11      1.89 o 
   0   3   7      108.24      101.70      1.87 o 
   1   3   7      121.82      125.15      2.13 o 
   2   3   7        5.10        5.14      0.23 o 
   3   3   7       45.67       45.10      0.54 o 
   4   3   7        1.99        2.19      0.14 o 
  -8   4   7        9.53       10.61      0.33 o 
  -7   4   7       19.32       17.59      0.51 o 
  -6   4   7        1.96        2.84      0.30 o 
   0   4   7       75.73       77.22      2.31 o 
   1   4   7       15.78       13.39      1.21 o 
   2   4   7       62.08       61.53      0.97 o 
   3   4   7       17.84       14.76      0.52 o 
   4   4   7       36.76       34.79      1.47 o 
  -8   5   7        5.93        4.86      0.27 o 
  -7   5   7        8.05        8.87      0.59 o 
  -6   5   7      105.47      106.07      2.06 o 
   0   5   7       40.92       42.88      1.77 o 
   1   5   7      188.79      183.62      3.72 o 
   2   5   7        0.89        0.65      0.30 o 
   3   5   7       32.46       33.41      0.94 o 
   4   5   7        1.44        1.75      0.22 o 
  -8   6   7       11.29       12.36      0.40 o 
  -7   6   7       35.72       37.86      0.71 o 
   0   6   7       11.91       11.98      1.12 o 
   1   6   7        3.30        3.94      0.73 o 
   2   6   7       90.14       80.86      2.41 o 
   3   6   7       11.77       11.27      1.54 o 
   4   6   7       18.61       20.05      0.53 o 
  -8   7   7       32.13       35.83      0.60 o 
  -7   7   7       15.36       17.14      0.46 o 
   0   7   7       33.56       29.48      1.49 o 
   1   7   7       45.38       40.37      1.69 o 
   2   7   7        6.90        6.35      0.81 o 
   3   7   7       12.11       13.30      0.53 o 
   4   7   7        6.68        7.47      0.31 o 
  -7   8   7       13.69       13.38      0.47 o 
   3   8   7       12.52       13.61      0.48 o 
  -4  -9   8        2.12        2.11      0.14 o 
  -3  -9   8       10.22       10.47      0.45 o 
  -2  -9   8        9.84       11.28      0.26 o 
  -1  -9   8       10.42       10.56      0.24 o 
   0  -9   8        6.27        6.78      0.19 o 
  -6  -8   8        2.36        3.50      0.24 o 
  -5  -8   8       13.51       12.17      0.25 o 
  -4  -8   8        4.99        5.33      0.16 o 
  -3  -8   8        7.20        8.35      0.21 o 
  -2  -8   8       54.00       54.60      0.78 o 
  -1  -8   8        4.27        3.57      0.19 o 
   0  -8   8       19.92       18.92      0.34 o 
  -7  -7   8        3.87        3.70      0.25 o 
  -6  -7   8        2.92        3.36      0.19 o 
  -5  -7   8        6.46        6.55      0.21 o 
  -4  -7   8       10.03        9.39      0.22 o 
  -3  -7   8       31.60       31.71      0.40 o 
  -2  -7   8        7.42        8.27      0.34 o 
  -1  -7   8       19.48       19.86      0.80 o 
   0  -7   8       67.47       67.35      1.31 o 
   1  -7   8        7.16        9.65      0.29 o 
  -7  -6   8        1.47        0.95      0.17 o 
  -6  -6   8       12.74       12.83      0.29 o 
  -5  -6   8        3.28        3.40      0.18 o 
  -4  -6   8       16.49       14.72      0.35 o 
  -3  -6   8       19.44       19.67      0.40 o 
  -2  -6   8       20.35       21.54      0.36 o 
  -1  -6   8        4.18        4.43      0.32 o 
   0  -6   8        3.74        2.50      0.17 o 
   1  -6   8       19.84       18.48      0.66 o 
   2  -6   8       13.02       13.54      0.32 o 
  -8  -5   8        7.25        6.87      0.19 o 
  -7  -5   8        3.39        3.62      0.16 o 
  -6  -5   8       18.71       20.52      0.31 o 
  -5  -5   8       45.65       46.67      0.60 o 
  -4  -5   8       29.26       27.85      0.46 o 
  -3  -5   8        8.34        8.71      0.21 o 
  -2  -5   8       17.62       19.03      0.33 o 
  -1  -5   8       25.03       21.18      0.31 o 
   0  -5   8        2.11        3.01      0.16 o 
   1  -5   8        0.31        0.12      0.10 o 
   2  -5   8       11.76        9.37      0.39 o 
   3  -5   8       11.93       12.97      0.56 o 
   4  -5   8        1.42        1.45      0.11 o 
  -8  -4   8       11.79       12.83      0.39 o 
  -7  -4   8       29.58       29.90      0.40 o 
  -6  -4   8        5.30        4.58      0.21 o 
  -5  -4   8       24.13       24.54      0.32 o 
  -4  -4   8        3.99        3.74      0.15 o 
  -3  -4   8       31.06       26.96      0.30 o 
  -2  -4   8      110.64      107.03      0.87 o 
  -1  -4   8       82.61       79.27      0.67 o 
   0  -4   8        5.44        4.96      0.20 o 
   1  -4   8        7.30        6.86      0.32 o 
   2  -4   8       13.62       14.46      0.35 o 
   3  -4   8        9.18        8.28      0.28 o 
   4  -4   8        7.42        7.54      0.36 o 
  -9  -3   8       31.77       32.68      0.34 o 
  -8  -3   8       21.54       20.84      0.32 o 
  -7  -3   8       15.82       16.11      0.26 o 
  -6  -3   8       21.66       20.91      0.40 o 
  -5  -3   8       19.44       19.18      0.27 o 
  -4  -3   8       26.49       26.86      0.34 o 
  -3  -3   8       50.32       43.74      0.45 o 
  -2  -3   8       17.89       18.15      0.24 o 
  -1  -3   8       51.37       45.42      0.49 o 
   0  -3   8       74.92       72.09      0.59 o 
   1  -3   8        8.48        8.18      0.29 o 
   2  -3   8       43.75       41.46      0.57 o 
   3  -3   8       28.60       27.31      2.17 o 
   4  -3   8        7.11        7.55      0.25 o 
   5  -3   8       17.33       19.64      0.29 o 
  -9  -2   8        6.35        5.04      0.16 o 
  -8  -2   8        9.46        9.87      0.29 o 
  -7  -2   8       35.14       34.64      0.41 o 
  -6  -2   8        5.49        5.33      0.20 o 
  -5  -2   8       73.58       68.92      1.33 o 
  -4  -2   8       23.85       21.70      0.26 o 
  -3  -2   8       65.62       65.15      0.39 o 
  -2  -2   8       36.91       31.48      0.28 o 
  -1  -2   8       90.07       85.43      0.52 o 
   0  -2   8       14.45       13.76      0.24 o 
   1  -2   8       26.19       25.77      0.78 o 
   2  -2   8        9.99        8.95      0.36 o 
   3  -2   8       61.47       61.33      1.57 o 
   4  -2   8       12.19       11.46      0.28 o 
   5  -2   8        1.70        1.41      0.11 o 
  -9  -1   8        7.15        7.04      0.19 o 
  -8  -1   8        4.74        4.57      0.20 o 
  -7  -1   8       22.27       24.52      0.38 o 
  -6  -1   8        6.35        7.76      0.33 o 
  -5  -1   8       23.76       25.84      0.32 o 
  -4  -1   8      350.51      350.83      1.70 o 
  -3  -1   8       26.76       24.45      0.28 o 
  -2  -1   8       37.50       35.82      0.64 o 
  -1  -1   8       89.47       88.00      0.57 o 
   0  -1   8       18.60       18.34      0.30 o 
   1  -1   8       78.94       77.75      0.84 o 
   2  -1   8      108.43      106.99      1.27 o 
   3  -1   8       15.24       14.96      0.33 o 
   4  -1   8       12.61       12.99      0.30 o 
   5  -1   8        9.89        9.64      0.21 o 
  -9   0   8        1.24        1.00      0.14 o 
  -8   0   8       19.73       19.59      0.32 o 
  -7   0   8        4.73        4.43      0.21 o 
  -6   0   8       12.27       12.99      0.24 o 
  -5   0   8       86.49       93.69      0.68 o 
  -4   0   8        6.18        5.28      0.27 o 
  -3   0   8      418.52      405.44      3.54 o 
  -2   0   8       10.47       11.03      0.63 o 
  -1   0   8        0.05        0.10      0.08 o 
   0   0   8        2.64        1.79      0.13 o 
   1   0   8       48.97       53.13      0.61 o 
   2   0   8        4.07        4.71      0.22 o 
   3   0   8       85.59       85.10      1.26 o 
   4   0   8       10.60        9.75      0.25 o 
   5   0   8        6.17        6.36      0.25 o 
  -9   1   8        7.12        6.78      0.21 o 
  -8   1   8        4.60        4.19      0.39 o 
  -7   1   8       22.13       25.67      0.51 o 
  -6   1   8        6.23        8.00      0.26 o 
  -5   1   8       23.85       25.13      0.45 o 
  -4   1   8      351.41      346.99      3.99 o 
  -3   1   8       26.72       25.21      1.42 o 
  -2   1   8       37.28       37.16      0.98 o 
  -1   1   8       89.88       86.98      0.82 o 
   0   1   8       18.72       18.48      0.37 o 
   1   1   8       78.80       76.20      0.66 o 
   2   1   8      108.33      108.66      0.68 o 
   3   1   8       15.32       14.48      0.58 o 
   4   1   8       12.69       12.82      0.40 o 
   5   1   8        9.84        9.28      0.25 o 
  -8   2   8        9.52        9.89      0.60 o 
  -7   2   8       34.80       34.58      0.40 o 
  -6   2   8        5.44        5.88      0.25 o 
  -5   2   8       74.46       70.61      0.74 o 
  -2   2   8       36.99       32.37      1.54 o 
  -1   2   8       90.36       88.13      2.54 o 
   0   2   8       14.58       13.59      0.41 o 
   1   2   8       26.11       26.14      0.42 o 
   2   2   8        9.98        9.74      0.39 o 
   3   2   8       61.50       62.27      2.70 o 
   4   2   8       12.22       11.61      0.31 o 
  -8   3   8       21.43       20.92      0.80 o 
  -7   3   8       15.51       15.87      0.39 o 
  -6   3   8       21.61       20.84      0.58 o 
  -5   3   8       19.59       18.49      0.74 o 
   0   3   8       74.59       69.39      1.57 o 
   1   3   8        8.45        7.93      0.47 o 
   2   3   8       43.95       42.54      0.75 o 
   3   3   8       28.62       29.06      1.68 o 
  -7   4   8       29.55       29.52      0.51 o 
  -6   4   8        5.29        4.54      0.48 o 
  -5   4   8       24.14       23.69      0.98 o 
   0   4   8        5.45        4.61      0.73 o 
   1   4   8        7.33        7.13      0.45 o 
   2   4   8       13.69       14.34      0.52 o 
   3   4   8        9.18        8.45      0.36 o 
  -8   5   8        7.26        6.81      0.23 o 
  -7   5   8        3.48        3.93      0.23 o 
  -6   5   8       18.74       19.70      0.55 o 
  -5   5   8       45.80       45.16      1.29 o 
   1   5   8        0.29        0.18      0.19 o 
   2   5   8       11.69        9.39      0.86 o 
   3   5   8       12.01       13.04      0.44 o 
  -7   6   8        1.49        1.14      0.21 o 
  -6   6   8       12.81       12.57      0.44 o 
  -5   6   8        3.30        3.68      0.50 o 
   1   6   8       19.56       16.75      1.10 o 
   2   6   8       13.07       13.78      0.55 o 
   3   6   8        4.29        5.20      0.29 o 
  -7   7   8        3.87        4.08      0.29 o 
  -5   7   8        6.53        6.92      0.59 o 
   2   7   8        2.48        3.80      0.33 o 
   3   7   8        3.90        4.51      0.24 o 
  -4  -8   9       19.45       20.86      0.32 o 
  -3  -8   9       22.00       24.16      0.22 o 
  -2  -8   9        3.26        3.76      0.13 o 
  -1  -8   9        6.22        5.99      0.13 o 
  -6  -7   9       38.80       42.16      0.38 o 
  -5  -7   9        5.24        4.81      0.19 o 
  -4  -7   9       16.13       15.35      0.26 o 
  -3  -7   9        4.10        3.89      0.13 o 
  -2  -7   9       30.04       32.23      0.29 o 
  -1  -7   9        9.30        9.22      0.22 o 
   0  -7   9        3.53        3.17      0.16 o 
   1  -7   9        8.68        9.25      0.29 o 
  -7  -6   9       33.11       35.44      0.55 o 
  -6  -6   9        7.43        6.43      0.18 o 
  -5  -6   9       38.67       39.92      0.47 o 
  -4  -6   9       18.47       16.94      0.24 o 
  -3  -6   9       45.40       44.97      0.38 o 
  -2  -6   9       13.85       12.26      0.19 o 
  -1  -6   9       38.46       39.44      0.41 o 
   0  -6   9       19.30       19.65      0.36 o 
   1  -6   9        2.14        2.63      0.21 o 
   2  -6   9        2.36        2.76      0.19 o 
  -7  -5   9        7.33        8.35      0.52 o 
  -6  -5   9       33.08       32.34      0.38 o 
  -5  -5   9        5.26        5.22      0.34 o 
  -4  -5   9       72.45       74.68      0.54 o 
  -3  -5   9       25.02       27.48      0.28 o 
  -2  -5   9       59.69       57.70      0.44 o 
  -1  -5   9       28.42       29.46      0.36 o 
   0  -5   9       16.38       19.18      0.37 o 
   1  -5   9        6.82        6.38      0.16 o 
   2  -5   9        5.04        6.89      0.15 o 
  -8  -4   9        7.61        6.59      0.18 o 
  -7  -4   9       28.89       29.60      0.32 o 
  -6  -4   9        1.17        1.66      0.10 o 
  -5  -4   9       26.63       27.09      0.34 o 
  -4  -4   9       73.53       77.17      0.48 o 
  -3  -4   9      123.48      119.22      0.63 o 
  -2  -4   9        9.95       11.45      0.20 o 
  -1  -4   9       31.91       33.09      0.34 o 
   0  -4   9        7.00        7.34      0.23 o 
   1  -4   9       11.63       12.50      0.26 o 
   2  -4   9        1.13        1.18      0.10 o 
   3  -4   9        6.61        7.72      0.17 o 
  -8  -3   9        4.30        3.76      0.13 o 
  -7  -3   9       22.85       23.20      0.40 o 
  -6  -3   9       23.56       25.17      0.34 o 
  -5  -3   9       21.91       22.17      0.27 o 
  -4  -3   9       75.23       74.85      0.45 o 
  -3  -3   9       62.62       68.28      0.39 o 
  -2  -3   9       42.11       42.55      0.40 o 
  -1  -3   9       13.90       13.16      0.27 o 
   0  -3   9       29.60       30.20      0.51 o 
   1  -3   9       13.38       14.67      0.31 o 
   2  -3   9        3.80        4.42      0.18 o 
   3  -3   9       22.56       23.12      0.30 o 
  -8  -2   9       36.75       37.68      0.48 o 
  -7  -2   9        4.43        4.39      0.16 o 
  -6  -2   9        7.50        7.85      0.24 o 
  -5  -2   9       41.58       43.04      0.47 o 
  -4  -2   9       30.35       28.48      0.29 o 
  -3  -2   9       69.58       70.33      0.46 o 
  -2  -2   9      113.76      117.93      0.68 o 
  -1  -2   9       29.51       26.98      0.30 o 
   0  -2   9        3.72        3.88      0.22 o 
   1  -2   9       12.85       15.21      0.29 o 
   2  -2   9       17.11       19.12      0.31 o 
   3  -2   9        0.27        0.19      0.07 o 
   4  -2   9       18.19       17.12      0.36 o 
  -8  -1   9       34.09       37.21      0.49 o 
  -7  -1   9       44.49       39.77      0.42 o 
  -6  -1   9       46.91       47.35      0.50 o 
  -5  -1   9       60.85       63.91      0.56 o 
  -4  -1   9       19.09       18.97      0.33 o 
  -3  -1   9       23.57       23.17      0.43 o 
  -2  -1   9       26.29       26.89      0.39 o 
  -1  -1   9       13.34       13.68      0.23 o 
   0  -1   9       40.25       36.87      0.48 o 
   1  -1   9        5.96        6.42      0.35 o 
   2  -1   9        6.08        5.53      0.20 o 
   3  -1   9       31.88       32.49      0.39 o 
   4  -1   9        7.35        8.70      0.25 o 
  -8   0   9       17.81       15.06      0.33 o 
  -7   0   9        0.13        0.04      0.10 o 
  -6   0   9      119.78      120.42      1.05 o 
  -5   0   9       13.99       14.46      0.32 o 
  -4   0   9        0.11        0.08      0.10 o 
  -3   0   9        4.37        4.68      0.28 o 
  -2   0   9        5.13        7.32      0.41 o 
  -1   0   9        0.10        0.00      0.19 o 
   0   0   9       11.87       14.36      0.35 o 
   1   0   9        4.07        4.29      0.73 o 
   2   0   9        0.85        1.52      0.23 o 
   3   0   9        0.91        0.76      0.13 o 
  -7   1   9       44.61       39.06      1.11 o 
  -6   1   9       47.24       47.24      1.71 o 
  -5   1   9       61.29       63.47      0.95 o 
  -4   1   9       19.24       19.34      0.57 o 
  -3   1   9       23.43       23.15      0.89 o 
  -2   1   9       26.00       27.19      1.31 o 
  -1   1   9       13.39       13.95      0.70 o 
   0   1   9       40.44       36.53      0.55 o 
   1   1   9        5.82        6.05      0.20 o 
   2   1   9        6.04        5.67      0.85 o 
   3   1   9       31.86       32.19      0.45 o 
  -7   2   9        4.47        4.56      0.32 o 
  -6   2   9        7.73        8.29      0.37 o 
  -5   2   9       41.57       43.54      0.80 o 
  -4   2   9       30.85       28.29      0.69 o 
  -3   2   9       70.22       70.54      1.72 o 
  -1   2   9       29.33       25.80      0.92 o 
   0   2   9        3.62        3.33      0.28 o 
   1   2   9       12.70       15.52      0.72 o 
  -7   3   9       22.96       22.87      1.27 o 
  -6   3   9       23.48       25.18      1.10 o 
  -5   3   9       22.40       22.28      0.60 o 
  -1   3   9       13.99       12.96      0.61 o 
   0   3   9       29.49       30.56      0.85 o 
   1   3   9       13.11       14.70      1.21 o 
   2   3   9        3.72        4.64      0.24 o 
  -7   4   9       29.10       28.45      0.91 o 
  -6   4   9        1.28        1.61      0.21 o 
  -5   4   9       26.34       27.44      0.83 o 
   0   4   9        6.99        7.51      0.52 o 
   1   4   9       11.46       12.74      0.51 o 
   2   4   9        1.07        1.04      0.16 o 
  -7   5   9        7.52        8.30      0.33 o 
  -6   5   9       32.99       30.98      1.15 o 
   1   5   9        6.63        5.94      0.40 o 
   2   5   9        5.09        6.66      0.29 o 
  -7   6   9       32.88       34.71      0.58 o 
  -6   6   9        7.28        6.48      0.36 o 
   1   6   9        2.09        2.36      0.26 o 
   2   6   9        2.33        2.80      0.20 o 
   1   7   9        8.51        8.62      0.36 o 
  -5  -6  10       11.89       12.13      0.32 o 
  -4  -6  10        2.50        3.52      0.21 o 
  -3  -6  10        2.35        3.40      0.13 o 
  -2  -6  10       15.49       15.53      0.35 o 
  -1  -6  10       18.66       21.84      0.43 o 
   0  -6  10       15.89       15.70      0.35 o 
  -6  -5  10        8.43        8.26      0.27 o 
  -5  -5  10       11.96       13.33      0.37 o 
  -4  -5  10       13.99       12.55      0.31 o 
  -3  -5  10        7.81        9.56      0.30 o 
  -2  -5  10        5.08        6.32      0.27 o 
  -1  -5  10        2.57        2.85      0.13 o 
   0  -5  10       13.20       15.32      0.33 o 
   1  -5  10        5.23        4.55      0.20 o 
  -6  -4  10        4.21        4.14      0.23 o 
  -5  -4  10       11.05       10.32      0.29 o 
  -4  -4  10        1.31        1.18      0.14 o 
  -3  -4  10        7.42        7.36      0.20 o 
  -2  -4  10       33.73       35.18      0.59 o 
  -1  -4  10       40.19       43.31      0.44 o 
   0  -4  10       12.01       15.35      0.30 o 
   1  -4  10        0.36        0.37      0.07 o 
  -7  -3  10       21.52       23.64      0.27 o 
  -6  -3  10       16.77       16.01      0.25 o 
  -5  -3  10        6.48        5.75      0.45 o 
  -4  -3  10        3.07        2.53      0.18 o 
  -3  -3  10       47.10       45.74      1.18 o 
  -2  -3  10        3.56        3.62      0.16 o 
  -1  -3  10       27.56       26.16      0.39 o 
   0  -3  10        1.22        1.14      0.09 o 
   1  -3  10       39.50       47.90      0.51 o 
   2  -3  10       14.29       16.43      0.25 o 
  -7  -2  10        2.27        2.11      0.11 o 
  -6  -2  10       16.50       16.82      0.27 o 
  -5  -2  10       32.78       32.77      0.40 o 
  -4  -2  10       39.13       36.77      0.46 o 
  -3  -2  10        0.08        0.10      0.07 o 
  -2  -2  10       91.10       94.86      0.75 o 
  -1  -2  10        9.21       10.28      0.27 o 
   0  -2  10       46.89       51.82      0.59 o 
   1  -2  10        5.42        4.84      0.19 o 
   2  -2  10       13.85       15.39      0.32 o 
  -7  -1  10       13.12       15.54      0.48 o 
  -6  -1  10       31.41       33.29      0.47 o 
  -5  -1  10       58.71       62.30      1.24 o 
  -4  -1  10       60.72       64.75      0.64 o 
  -3  -1  10       58.59       61.67      0.94 o 
  -2  -1  10        2.83        2.72      0.19 o 
  -1  -1  10      103.76      109.63      0.83 o 
   0  -1  10        8.28        8.64      0.24 o 
   1  -1  10       51.20       55.52      0.66 o 
   2  -1  10       26.45       28.22      0.32 o 
  -7   0  10       34.01       38.49      0.67 o 
  -6   0  10        1.05        1.04      0.18 o 
  -5   0  10        7.62        8.48      0.29 o 
  -4   0  10       66.39       67.82      0.93 o 
  -3   0  10       31.09       31.35      0.50 o 
  -2   0  10      111.35      120.52      3.12 o 
  -1   0  10        0.19        0.06      0.16 o 
   0   0  10       81.84       84.88      1.38 o 
  -6   1  10       31.47       32.16      0.99 o 
  -5   1  10       58.11       60.72      0.80 o 
  -4   1  10       60.54       64.62      0.89 o 
  -3   1  10       58.32       60.47      0.72 o 
  -2   1  10        2.83        3.02      0.24 o 
  -1   1  10      104.39      111.81      1.37 o 
   0   1  10        8.32        8.76      0.27 o 
  -6   2  10       16.57       17.37      0.36 o 
  -5   2  10       32.49       32.81      0.61 o 
  -4   2  10       38.43       35.53      0.69 o 
  -3   2  10        0.08        0.14      0.12 o 
  -2   2  10       91.30       93.88      1.44 o 
  -1   2  10        9.28       10.13      0.46 o 
   0   2  10       47.23       52.40      0.80 o 
  -6   3  10       16.48       15.84      0.55 o 
  -5   3  10        6.40        5.92      0.32 o 
  -4   3  10        3.02        2.42      0.25 o 
  -3   3  10       46.73       44.85      1.23 o 
  -2   3  10        3.57        3.81      0.36 o 
  -1   3  10       27.85       25.64      0.70 o 
   0   3  10        1.27        0.94      0.18 o 
  -6   4  10        4.12        4.35      0.28 o 
  -5   4  10       10.91        9.54      0.34 o 
  -4   4  10        1.29        1.37      0.38 o 
  -3   4  10        7.43        8.30      0.64 o 
  -2   4  10       33.82       33.99      0.85 o 
   0   4  10       11.98       15.10      0.47 o 
  -6   5  10        8.38        8.09      0.30 o 
  -5   5  10       11.94       12.73      0.48 o 
  -4   5  10       13.98       12.06      0.61 o 
  -3   5  10        7.87        9.02      0.55 o 
  -1   5  10        2.64        2.92      0.28 o 
   0   5  10       13.34       15.06      0.45 o 
  -1   6  10       18.74       21.20      0.56 o 
  -5  -1  11       14.53       15.47      0.33 o 
  -2  -1  11        4.28        4.69      0.24 o 
  -1  -1  11        2.02        1.25      0.17 o 
   0  -1  11        6.35        7.50      0.28 o 
  -5   0  11       15.27       16.96      0.31 o 
  -4   0  11        0.64        0.37      0.13 o 
  -3   0  11        5.73        6.14      0.18 o 
  -2   0  11        5.19        6.02      0.31 o 
  -1   0  11        0.44        1.32      0.19 o 
   0   0  11        2.42        2.26      0.21 o 
  -5   1  11       14.19       15.27      0.45 o 
  -4   1  11        2.31        2.42      0.17 o 
  -3   1  11        3.61        3.46      0.18 o 
  -2   1  11        4.36        4.52      0.19 o 
  -1   1  11        2.01        1.53      0.21 o 
  -5   2  11        3.20        3.12      0.25 o 
  -4   2  11        2.67        3.20      0.18 o 
  -3   2  11        0.11        0.14      0.10 o 
  -2   2  11       12.10       11.19      0.27 o 
  -4   3  11        2.53        2.59      0.16 o 
  -3   3  11        8.56        7.54      0.24 o 
  -2   3  11        0.43        0.50      0.13 o 
                                                 
